# Supplementary material for: NAT10 mediates TLR2 to promote podocyte senescence in adriamycin-induced nephropathy
Source: Cell Death Dis. 2025 Mar 19;16(1):185. doi: 10.1038/s41419-025-07515-1 (PMC11923244; doi:10.1038/s41419-025-07515-1)
Supplement: Supplementary file 4 — Supplementary excel [file 41419_2025_7515_MOESM4_ESM.xls]

Chr	Start	End	Name	Length	Strand	Fold_Enrichment	Pvalue	FDR	Score
1	6285033	6285264	peak_1	232	+	12.0	1.122018454301963e-05	0.0002511886431509	12.0
1	84816421	84817009	peak_318	589	-	10.7	0.0061659500186148	0.2333458062281002	10.7
1	84720850	84721629	peak_317	780	-	2.31	2.511886431509572e-21	1.2589254117941713e-19	2.31
1	82268746	82268867	peak_313	122	-	4.28	0.0019054607179632	0.0316227766016837	4.28
1	82266108	82266229	peak_312	122	-	16.0	0.0002818382931264	0.0053703179637025	16.0
1	82264699	82264910	peak_311	212	-	4.75	4.168693834703355e-06	9.772372209558112e-05	4.75
1	80317986	80318137	peak_310	152	-	1.7	0.0006606934480075	0.0120226443461741	1.7
1	79772387	79772596	peak_309	210	-	4.58	1.5848931924611241e-43	1e-41	4.58
1	79413822	79414271	peak_308	450	-	28.1	1.348962882591656e-09	3.9810717055349696e-08	28.1
1	75195191	75195506	peak_306	316	-	16.0	0.0002818382931264	0.0053703179637025	16.0
1	75192246	75192456	peak_305	211	-	3.3	3.1622776601683795e-78	3.1622776601683793e-76	3.3
1	75112659	75112839	peak_304	181	-	2.36	3.311311214825908e-07	8.31763771102671e-06	2.36
1	74615450	74615541	peak_303	92	-	4.28	0.0019054607179632	0.0316227766016837	4.28
1	74477366	74477487	peak_301	122	-	5.57	1.7378008287493764e-05	0.0003801893963205	5.57
1	74476737	74476857	peak_300	121	-	7.35	0.002454708915685	0.0407380277804112	7.35
1	74327465	74327526	peak_299	62	-	3.01	0.0056234132519034	0.087096358995608	3.01
1	74323087	74323457	peak_298	371	-	2.94	1e-257	1.0000000000000001e-254	2.94
1	74321602	74321693	peak_297	92	-	1.27	0.0005888436553555	0.010715193052376	1.27
1	74319088	74319329	peak_296	242	-	3.34	1.0471285480508984e-05	0.0002344228815319	3.34
1	73963964	73964145	peak_295	182	-	2.67	0.0052480746024977	0.0812830516164099	2.67
1	73953407	73953797	peak_294	391	-	8.49	1e-227	1.0000000000000001e-225	8.49
1	86275378	86275439	peak_319	62	-	10.7	0.0061659500186148	0.3040885025676279	10.7
1	73950588	73950859	peak_293	272	-	15.2	1e-154	9.999999999999999e-153	15.2
1	86278256	86279183	peak_320	928	-	22.1	0.0	0.0	22.1
1	86284106	86285020	peak_322	915	-	1.61	0.0	0.0	1.61
1	119765162	119765343	peak_346	182	-	16.0	0.0002818382931264	0.0053703179637025	16.0
1	119474566	119474717	peak_345	152	-	2.83	0.0001778279410038	0.0034673685045253	2.83
1	119398990	119399110	peak_344	121	-	12.0	0.0028840315031266	0.1538154640303035	12.0
1	119344962	119345022	peak_343	61	-	2.57	0.003388441561392	0.0549540873857624	2.57
1	119344003	119344184	peak_342	182	-	4.16	7.943282347242822e-09	2.2387211385683377e-07	4.16
1	118227036	118227247	peak_341	212	-	10.0	1.2589254117941713e-19	5.0118723362727155e-18	10.0
1	118226466	118226587	peak_340	122	-	16.0	0.0002818382931264	0.0053703179637025	16.0
1	106641853	106642004	peak_339	152	-	3.47	0.0109647819614318	0.161064563517827	3.47
1	105447613	105447794	peak_338	182	-	2.17	7.413102413009176e-05	0.0015135612484362	2.17
1	97792179	97792240	peak_337	62	-	2.67	0.015135612484362	0.2197859872784824	2.67
1	93335067	93335308	peak_335	242	-	26.7	4.897788193684466e-07	1.230268770812381e-05	26.7
1	93334858	93334978	peak_334	121	-	12.0	0.0028840315031266	0.0602559586074357	12.0
1	93229177	93229327	peak_333	151	-	3.59	1.7378008287493763e-06	4.168693834703355e-05	3.59
1	91340636	91340893	peak_331	258	-	3.83	1.1481536214968817e-06	2.754228703338169e-05	3.83
1	91303642	91303823	peak_329	182	-	2.53	4.265795188015934e-09	1.2302687708123812e-07	2.53
1	88629150	88629211	peak_327	62	-	1.16	0.0309029543251359	0.422668614265603	1.16
1	88628435	88628525	peak_326	91	-	2.67	0.0102329299228075	0.1517050367459337	2.67
1	88428392	88428452	peak_325	61	-	9.35	0.0128824955169313	0.5915616341754739	9.35
1	86280867	86281529	peak_321	663	-	1.36	9.999999999999999e-131	9.999999999999999e-129	1.36
1	73949989	73950259	peak_292	271	-	3.14	3.1622776601683795e-32	1.995262314968883e-30	3.14
1	71692028	71692149	peak_290	122	-	1.4	1.513561248436207e-09	4.3651583224016566e-08	1.4
1	45415278	45415339	peak_259	62	-	1.24	0.0093325430079699	0.1412537544622754	1.24
1	45415158	45415219	peak_258	62	-	1.41	0.0002630267991895	0.0050118723362727	1.41
1	43788883	43789064	peak_257	182	-	16.0	0.0002818382931264	0.0053703179637025	16.0
1	39616129	39616308	peak_256	180	-	2.42	3.235936569296281e-06	7.585775750291836e-05	2.42
1	39590969	39591207	peak_255	239	-	1.76	6.309573444801891e-47	3.981071705534985e-45	1.76
1	37914000	37914090	peak_252	91	-	9.35	0.0128824955169313	0.5915616341754739	9.35
1	37665068	37665129	peak_250	62	-	10.7	0.0061659500186148	0.3040885025676279	10.7
1	37664113	37664592	peak_249	480	-	17.4	0.0001288249551693	0.0025703957827688	17.4
1	37663844	37664025	peak_248	182	-	16.0	0.0002818382931264	0.0053703179637025	16.0
1	37468973	37469154	peak_247	182	-	9.15	7.943282347242789e-21	3.981071705534985e-19	9.15
1	36738781	36738842	peak_245	62	-	5.5	5.011872336272715e-19	1.995262314968883e-17	5.5
1	36737613	36738063	peak_244	451	-	2.7	7.943282347242919e-98	1e-95	2.7
1	36375677	36375797	peak_242	121	-	4.1	5.011872336272725e-07	1.258925411794166e-05	4.1
1	36308521	36308581	peak_241	61	-	3.21	0.0186208713666286	0.2679168324819032	3.21
1	36182636	36182846	peak_240	211	-	4.91	1.9952623149688666e-89	1.9952623149688664e-87	4.91
1	34882025	34882146	peak_239	122	-	17.4	0.0001288249551693	0.0025703957827688	17.4
1	34855774	34856045	peak_238	272	-	3.7	1.9952623149688663e-70	1.584893192461124e-68	3.7
1	34854965	34855206	peak_237	242	-	2.11	3.9810717055349695e-16	1.2589254117941662e-14	2.11
1	34853617	34853768	peak_236	152	-	7.35	0.002454708915685	0.0407380277804112	7.35
1	72901183	72901393	peak_291	211	-	18.7	5.888436553555884e-05	0.0012302687708123	18.7
1	45460394	45461154	peak_264	761	-	1.5	1.698243652461746e-05	0.0003715352290971	1.5
1	66760973	66761124	peak_286	152	-	1.84	0.001949844599758	0.0323593656929628	1.84
1	64832223	64832344	peak_285	122	-	12.0	0.0028840315031266	0.1538154640303035	12.0
1	63089605	63089725	peak_283	121	-	13.4	0.0013489628825916	0.0229086765276777	13.4
1	63087268	63087448	peak_282	181	-	9.62	2.4547089156850333e-09	7.079457843841374e-08	9.62
1	60110142	60110293	peak_281	152	-	16.0	1.0232929922807535e-06	2.454708915685029e-05	16.0
1	58942448	58942719	peak_278	272	-	2.32	1.584893192461111e-31	1.0000000000000001e-29	2.32
1	58565832	58565953	peak_277	122	-	5.61	8.128305161640995e-05	0.0016595869074375	5.61
1	55117379	55117558	peak_273	180	-	1.88	2.5118864315095716e-41	1.584893192461124e-39	1.88
1	55029489	55029640	peak_272	152	-	4.85	7.943282347242821e-12	2.6915348039269137e-10	4.85
1	53385884	53386318	peak_271	435	-	2.83	6.309573444801943e-12	1.8620871366628656e-10	2.83
1	53385876	53386310	peak_270	435	-	3.22	6.309573444801943e-14	2.5118864315095823e-12	3.22
1	52539390	52539808	peak_269	419	-	20.0	2.691534803926914e-05	0.0005754399373371	20.0
1	52271821	52271972	peak_268	152	-	1.96	0.0002630267991895	0.0051286138399136	1.96
1	46874554	46874675	peak_265	122	-	4.2	0.0002187761623949	0.0042657951880159	4.2
1	125800988	125801138	peak_349	151	-	2.95	3.2359365692962813e-10	1e-08	2.95
1	130981615	130981795	peak_350	181	-	25.4	1.096478196143185e-06	2.691534803926914e-05	25.4
1	130982121	130982361	peak_351	241	-	4.14	5.495408738576247e-10	1.6595869074375597e-08	4.14
1	180640314	180641178	peak_436	865	-	5.06	7.94328234724279e-18	3.1622776601683793e-16	5.06
1	180264717	180264898	peak_435	182	-	13.4	0.0013489628825916	0.0229086765276777	13.4
1	178159422	178159483	peak_433	62	-	1.15	3.311311214825908e-05	0.0006918309709189	1.15
1	178157738	178158313	peak_432	576	-	3.03	0.0	0.0	3.03
1	178154777	178154868	peak_431	92	-	4.77	4.786300923226381e-05	0.001	4.77
1	177623808	177623988	peak_430	181	-	2.8	6.309573444801942e-13	2.5118864315095823e-11	2.8
1	177604034	177604402	peak_429	369	-	1.73	0.0001949844599758	0.0038018939632056	1.73
1	177598790	177599776	peak_428	987	-	1.3	4.570881896148752e-05	0.0009549925860214	1.3
1	176563373	176563524	peak_426	152	-	2.44	0.0017782794100389	0.0301995172040201	2.44
1	175806352	175806502	peak_425	151	-	6.01	0.0097723722095581	0.1462177174456718	6.01
1	173164139	173164349	peak_423	211	-	14.7	0.0006165950018614	0.0112201845430196	14.7
1	172149651	172149832	peak_422	182	-	14.7	0.0006165950018614	0.0112201845430196	14.7
1	172102056	172102117	peak_420	62	-	10.7	0.0061659500186148	0.3040885025676279	10.7
1	172101608	172101788	peak_419	181	-	29.4	9.772372209558112e-08	2.5703957827688647e-06	29.4
1	172100322	172100502	peak_418	181	-	14.7	0.0006165950018614	0.0112201845430196	14.7
1	172034220	172034371	peak_417	152	-	2.9	7.244359600749906e-06	0.0001659586907437	2.9
1	171897625	171897686	peak_415	62	-	2.57	5.7543993733715664e-05	0.0012022644346174	2.57
1	171173033	171173094	peak_414	62	-	12.0	0.0028840315031266	0.1538154640303035	12.0
1	171065627	171066111	peak_413	485	-	1.19	4.786300923226381e-05	0.001	1.19
1	181002588	181002679	peak_437	92	-	6.24	0.0009772372209558	0.0173780082874937	6.24
1	170956820	170957089	peak_411	270	-	2.05	3.16227766016838e-50	2.511886431509572e-48	2.05
1	181003636	181003846	peak_438	211	-	1.53	9.332543007969905e-05	0.0018620871366628	1.53
1	181667301	181667361	peak_440	61	-	1.93	0.0003715352290971	0.0070794578438413	1.93
1	134686943	134687123	peak_8106	181	-	2.23	0.0051286138399136	0.0812830516164099	2.23
1	134684160	134684341	peak_8105	182	-	18.0	1.4125375446227554e-08	3.981071705534969e-07	18.0
1	133681101	133681222	peak_8104	122	-	9.35	0.0128824955169313	0.5915616341754739	9.35
1	88628033	88628541	peak_8103	509	-	3.74	2.5118864315095718e-24	1.2589254117941713e-22	3.74
1	192527959	192528109	peak_459	151	-	2.55	6.760829753919819e-06	0.0001548816618912	2.55
1	191731794	191731885	peak_458	92	-	1.89	5.7543993733715664e-05	0.0011748975549395	1.89
1	191129109	191129170	peak_457	62	-	1.92	0.0295120922666638	0.3999447497610974	1.92
1	190215240	190215297	peak_455	58	-	9.35	0.0128824955169313	0.5915616341754739	9.35
1	188704485	188704755	peak_453	271	-	2.37	1.9952623149688664e-69	1.9952623149688662e-67	2.37
1	185055057	185055199	peak_450	143	-	9.35	0.0128824955169313	0.5915616341754739	9.35
1	184606234	184606324	peak_449	91	-	1.76	0.0371535229097172	0.5011872336272722	1.76
1	184605461	184606086	peak_448	626	-	26.1	0.0	0.0	26.1
1	184604568	184604926	peak_447	359	-	6.13	1e-239	1e-236	6.13
1	183138697	183138848	peak_446	152	-	1.83	1.584893192461111e-12	5.011872336272715e-11	1.83
1	181847131	181847555	peak_444	425	-	26.1	1.5848931924611238e-98	1.9952623149688665e-96	26.1
1	181746062	181746984	peak_442	923	-	3.25	3.16227766016838e-22	1.2589254117941711e-20	3.25
1	181733387	181733997	peak_441	611	-	1.3	5.495408738576248e-08	1.479108388168207e-06	1.3
1	170042547	170042697	peak_410	151	-	4.9	0.0070794578438413	0.1078946722229828	4.9
1	169984499	169984589	peak_409	91	-	1.26	0.0208929613085403	0.2951209226666385	1.26
1	169802422	169802693	peak_408	272	-	6.76	1.9952623149688665e-35	1.2589254117941713e-33	6.76
1	154269979	154270130	peak_376	152	-	12.0	0.0028840315031266	0.1538154640303035	12.0
1	154267225	154267495	peak_375	271	-	25.4	1.096478196143185e-06	2.691534803926914e-05	25.4
1	152778276	152778397	peak_371	122	-	2.07	0.0048977881936844	0.0776247116628691	2.07
1	151965695	151965876	peak_370	182	-	12.3	6.309573444801892e-42	3.981071705534985e-40	12.3
1	150237533	150237773	peak_368	241	-	3.96	1.5848931924611236e-90	1.584893192461124e-88	3.96
1	143577918	143578631	peak_367	714	-	24.7	1e-219	1e-217	24.7
1	143475825	143476005	peak_366	181	-	4.39	0.0001513561248436	0.003019951720402	4.39
1	138547366	138547670	peak_365	305	-	11.4	2.1379620895022323e-05	0.0004570881896148	11.4
1	138413419	138413480	peak_364	62	-	1.54	0.0057543993733715	0.0891250938133745	1.54
1	135397394	135397515	peak_362	122	-	2.19	0.0134896288259165	0.1967886289706845	2.19
1	135299361	135299571	peak_360	211	-	3.41	1.2589254117941713e-25	6.309573444801943e-24	3.41
1	134255819	134256479	peak_359	661	-	12.0	0.0028840315031266	0.1538154640303035	12.0
1	134254615	134255091	peak_358	477	-	12.0	0.0028840315031266	0.1538154640303035	12.0
1	134129628	134129689	peak_357	62	-	3.79	0.0023988329190194	0.038904514499428	3.79
1	134127232	134127293	peak_356	62	-	4.01	0.009120108393559	0.136144468246595	4.01
1	134004695	134004905	peak_355	211	-	26.7	5.011872336272716e-13	1.5848931924611107e-11	26.7
1	133537611	133537880	peak_354	270	-	13.2	7.943282347242789e-41	5.011872336272756e-39	13.2
1	131025145	131025265	peak_352	121	-	1.65	0.0177827941003892	0.2564484036517717	1.65
1	154973922	154974191	peak_378	270	-	1.75	1.584893192461111e-12	5.011872336272715e-11	1.75
1	154974250	154974638	peak_379	389	-	2.44	1.5848931924611239e-34	7.943282347242789e-33	2.44
1	154974696	154974965	peak_380	270	-	7.65	7.943282347242789e-23	3.981071705534986e-21	7.65
1	169801463	169801584	peak_407	122	-	9.35	0.0002884031503126	0.0053703179637025	9.35
1	169570470	169570590	peak_406	121	-	9.35	0.0128824955169313	0.5915616341754739	9.35
1	169569877	169570056	peak_405	180	-	16.0	0.0002818382931264	0.0053703179637025	16.0
1	169326334	169326483	peak_404	150	-	1.71	2.511886431509572e-18	1e-16	1.71
1	168259628	168259809	peak_403	182	-	3.56	0.0041686938347033	0.0676082975391981	3.56
1	167112253	167112590	peak_401	338	-	4.77	1.584893192461124e-35	1e-33	4.77
1	167051197	167051377	peak_399	181	-	6.24	2.4547089156850284e-06	5.7543993733715664e-05	6.24
1	166231098	166231189	peak_398	92	-	2.45	0.0001698243652461	0.0033113112148259	2.45
1	165005188	165005249	peak_397	62	-	2.52	6.165950018614822e-05	0.0012882495516931	2.52
1	165003069	165003160	peak_396	92	-	7.68	6.606934480075964e-06	0.0001513561248436	7.68
1	34853288	34853528	peak_235	241	-	4.78	1e-129	1.0000000000000001e-126	4.78
1	165002442	165002742	peak_395	301	-	7.76	3.981071705534985e-58	3.16227766016838e-56	7.76
1	163822215	163822365	peak_392	151	-	3.54	2.0892961308540409e-07	5.370317963702533e-06	3.54
1	162537889	162538370	peak_390	482	-	2.72	0.0	0.0	2.72
1	162525168	162525379	peak_389	212	-	2.41	7.943282347242789e-22	3.162277660168379e-20	2.41
1	162501019	162501110	peak_388	92	-	1.5	6.760829753919819e-09	1.9054607179632485e-07	1.5
1	161704160	161704251	peak_387	92	-	16.0	0.0002818382931264	0.0053703179637025	16.0
1	160835374	160835555	peak_386	182	-	12.0	0.0028840315031266	0.1462177174456718	12.0
1	160031044	160031225	peak_385	182	-	1.97	6.309573444801943e-21	2.511886431509572e-19	1.97
1	155848640	155848731	peak_383	92	-	5.34	0.0007585775750291	0.0134896288259165	5.34
1	155292951	155293161	peak_381	211	-	9.35	0.0001148153621496	0.0023442288153199	9.35
1	164285329	164285567	peak_394	239	-	1.52	7.762471166286926e-10	2.2908676527677746e-08	1.52
1	34852688	34852869	peak_234	182	-	1.67	2.8840315031266057e-08	7.762471166286911e-07	1.67
1	155881093	155881244	peak_384	152	-	3.12	0.0004365158322401	0.0079432823472428	3.12
1	33785404	33785554	peak_232	151	-	5.34	0.0007585775750291	0.0134896288259165	5.34
1	82422070	82422281	peak_85	212	+	1.88	5.011872336272714e-14	1.9952623149688827e-12	1.88
1	79758865	79759014	peak_84	150	+	3.01	1.62181009735893e-05	0.0003548133892335	3.01
1	78671989	78672050	peak_82	62	+	1.49	0.0204173794466952	0.2890679882365475	1.49
1	75505748	75506077	peak_81	330	+	2.21	7.943282347242822e-11	2.2908676527677704e-09	2.21
1	75408243	75408634	peak_79	392	+	4.96	5.0118723362727545e-47	3.981071705534985e-45	4.96
1	75381053	75381557	peak_78	505	+	9.35	1e-13	3.9810717055349695e-12	9.35
1	75376746	75377185	peak_77	440	+	1.89	0.0026915348039269	0.0446683592150963	1.89
1	75221916	75222126	peak_76	211	+	5.79	5.011872336272715e-19	1.995262314968883e-17	5.79
1	75119481	75119721	peak_75	241	+	9.3	1.9952623149688662e-40	1.258925411794171e-38	9.3
1	74545335	74545574	peak_74	240	+	11.8	1.2589254117941714e-43	7.943282347242789e-42	11.8
1	74275451	74275835	peak_72	385	+	53.4	1e-14	3.162277660168379e-13	53.4
1	71618220	71618461	peak_71	242	+	5.34	3.1622776601683794e-11	9.120108393559115e-10	5.34
1	71618011	71618072	peak_70	62	+	1.7	0.0095499258602143	0.1435489433353656	1.7
1	66480274	66480334	peak_68	61	+	12.0	0.0028840315031266	0.1538154640303035	12.0
1	66479794	66480065	peak_67	272	+	32.1	1.905460717963248e-08	5.248074602497723e-07	32.1
1	66455205	66455671	peak_66	467	+	20.0	2.691534803926914e-05	0.0005754399373371	20.0
1	66454905	66455116	peak_65	212	+	21.4	1.2022644346174132e-05	0.0002691534803926	21.4
1	66454456	66454637	peak_64	182	+	14.7	0.0006165950018614	0.0112201845430196	14.7
1	66453707	66454038	peak_63	332	+	29.4	9.772372209558112e-08	2.5703957827688647e-06	29.4
1	66453228	66453409	peak_62	182	+	16.0	0.0002818382931264	0.0053703179637025	16.0
1	66452210	66452301	peak_61	92	+	5.34	0.0190546071796324	0.3380648362059816	5.34
1	82817233	82817294	peak_86	62	+	2.72	2.3442288153199226e-06	5.495408738576248e-05	2.72
1	85570300	85570480	peak_87	181	+	14.7	0.0006165950018614	0.0112201845430196	14.7
1	85777388	85777478	peak_89	91	+	1.94	0.0001412537544622	0.0028183829312644	1.94
1	92787425	92787635	peak_114	211	+	6.18	1e-35	6.3095734448018925e-34	6.18
1	91244818	91245323	peak_111	506	+	1.46	0.015135612484362	0.2182729911843001	1.46
1	91043651	91043801	peak_110	151	+	1.5	3.981071705534985e-19	1.584893192461111e-17	1.5
1	91043382	91043532	peak_109	151	+	1.17	3.890451449942805e-07	9.772372209558113e-06	1.17
1	90540736	90540796	peak_107	61	+	32.1	1.905460717963248e-08	5.248074602497723e-07	32.1
1	89816736	89817006	peak_106	271	+	2.55	7.943282347242789e-24	3.16227766016838e-22	2.55
1	89770855	89770916	peak_105	62	+	1.34	0.0016982436524617	0.028840315031266	1.34
1	89382647	89382708	peak_103	62	+	10.7	0.0061659500186148	0.3040885025676279	10.7
1	89082281	89082342	peak_102	62	+	3.21	0.0009120108393559	0.0162181009735893	3.21
1	89081235	89081355	peak_101	121	+	2.36	0.0083176377110267	0.1256029963694875	2.36
1	88187887	88188038	peak_100	152	+	2.08	0.002454708915685	0.0398107170553497	2.08
1	85835741	85835802	peak_92	62	+	1.63	7.762471166286911e-05	0.0015848931924611	1.63
1	85834759	85835356	peak_91	598	+	2.96	4.466835921509635e-07	1.122018454301963e-05	2.96
1	85822298	85822448	peak_90	151	+	4.81	0.0005623413251903	0.0102329299228075	4.81
1	85721340	85722196	peak_88	857	+	2.54	2.5118864315095723e-22	1.2589254117941711e-20	2.54
1	66401378	66401439	peak_59	62	+	2.51	0.0245470891568502	0.3404081897010008	2.51
1	66361193	66361344	peak_58	152	+	16.0	0.0002818382931264	0.0053703179637025	16.0
1	64571923	64571984	peak_57	62	+	2.51	0.0016982436524617	0.0281838293126445	2.51
1	37914001	37914091	peak_25	91	+	9.35	0.0128824955169313	0.5915616341754739	9.35
1	36730588	36731582	peak_24	995	+	3.26	0.0	0.0	3.26
1	36546827	36547067	peak_23	241	+	4.87	1.2589254117941662e-16	5.0118723362727146e-15	4.87
1	36545810	36545961	peak_22	152	+	26.7	4.897788193684466e-07	1.230268770812381e-05	26.7
1	36362750	36362811	peak_21	62	+	14.7	0.0006165950018614	0.0112201845430196	14.7
1	36361881	36362062	peak_20	182	+	2.35	6.760829753919819e-07	1.6595869074375598e-05	2.35
1	36358229	36358290	peak_19	62	+	10.7	0.0041686938347033	0.0676082975391981	10.7
1	36144656	36144807	peak_18	152	+	1.7	2.454708915685029e-07	6.30957344480193e-06	1.7
1	36143757	36143848	peak_17	92	+	2.07	0.0008912509381337	0.0158489319246111	2.07
1	36143307	36143428	peak_16	122	+	1.92	1.258925411794166e-12	3.9810717055349695e-11	1.92
1	36107540	36107721	peak_15	182	+	32.1	1.1748975549395303e-09	3.4673685045253164e-08	32.1
1	34912685	34912836	peak_14	152	+	13.4	0.0013489628825916	0.0229086765276777	13.4
1	34481999	34482179	peak_13	181	+	6.41	1.122018454301963e-05	0.0002511886431509	6.41
1	34237761	34238602	peak_11	842	+	2.43	6.309573444801892e-45	3.9810717055349854e-43	2.43
1	34229871	34230232	peak_10	362	+	2.4	1.2589254117941713e-33	7.943282347242789e-32	2.4
1	15875869	15876110	peak_8	242	+	2.86	2.511886431509572e-21	1.2589254117941713e-19	2.86
1	10182636	10183239	peak_7	604	+	1.98	1e-14	3.162277660168379e-13	1.98
1	9695904	9696174	peak_6	271	+	18.7	5.888436553555884e-05	0.0012302687708123	18.7
1	9671483	9671633	peak_4	151	+	12.0	0.0028840315031266	0.1538154640303035	12.0
1	9616492	9616879	peak_3	388	+	3.78	0.0	0.0	3.78
1	9615691	9615930	peak_2	240	+	2.53	3.16227766016838e-14	1e-12	2.53
1	33853284	33853621	peak_233	338	-	9.09	3.9810717055349695e-11	1.2302687708123811e-09	9.09
1	39026874	39027055	peak_29	182	+	2.48	5.011872336272714e-27	2.511886431509572e-25	2.48
1	63605777	63605838	peak_56	62	+	5.34	0.0190546071796324	0.5727960309858292	5.34
1	62855753	62855814	peak_55	62	+	1.47	0.0275422870333816	0.3767037989839089	1.47
1	62855003	62855094	peak_54	92	+	1.71	2.511886431509582e-09	7.244359600749906e-08	1.71
1	62835647	62835888	peak_53	242	+	5.65	5.011872336272714e-17	1.995262314968883e-15	5.65
1	60448777	60448988	peak_50	212	+	10.5	1.9952623149688832e-16	6.309573444801943e-15	10.5
1	59744888	59745825	peak_48	938	+	1.22	3.9810717055349695e-15	1.2589254117941665e-13	1.22
1	59523847	59524266	peak_47	420	+	3.4	7.943282347242789e-32	3.9810717055349865e-30	3.4
1	58795823	58796214	peak_45	392	+	4.81	6.3095734448018916e-68	6.309573444801891e-66	4.81
1	58793274	58793364	peak_44	91	+	4.01	0.009120108393559	0.136144468246595	4.01
1	51341010	51341251	peak_39	242	+	4.06	9.999999999999999e-51	7.943282347242788e-49	4.06
1	45851231	45851351	peak_38	121	+	1.69	1.2302687708123811e-06	2.951209226666384e-05	1.69
1	42735592	42735653	peak_36	62	+	9.35	0.0128824955169313	0.5915616341754739	9.35
1	40503945	40504125	peak_35	181	+	1.81	1.2589254117941713e-17	5.011872336272716e-16	1.81
1	40064180	40064480	peak_34	301	+	1.7	2.511886431509572e-50	1.9952623149688662e-48	1.7
1	55754695	55754756	peak_42	62	+	3.01	0.0489778819368446	0.6382634861905486	3.01
1	58445466	58445556	peak_43	91	+	5.54	3.801893963205613e-06	8.709635899560814e-05	5.54
1	183078980	183079429	peak_200	450	+	7.08	1e-148	1.0000000000000001e-145	7.08
1	182268451	182269242	peak_199	792	+	1.81	1.995262314968883e-13	6.309573444801943e-12	1.81
1	180995901	180996081	peak_198	181	+	6.44	5.011872336272715e-11	1.445439770745928e-09	6.44
1	180733893	180734355	peak_197	463	+	2.29	4.168693834703355e-06	9.772372209558112e-05	2.29
1	180415683	180416283	peak_193	601	+	1.66	1.5848931924611111e-19	7.94328234724279e-18	1.66
1	180396488	180396638	peak_190	151	+	1.88	1.2589254117941662e-14	5.011872336272716e-13	1.88
1	179505613	179505674	peak_188	62	+	1.61	0.0346736850452531	0.4688133821452652	1.61
1	178311390	178311570	peak_187	181	+	8.69	0.0005888436553555	0.010715193052376	8.69
1	178311181	178311332	peak_186	152	+	21.4	1.2022644346174132e-05	0.0002691534803926	21.4
1	178015341	178015522	peak_185	182	+	3.14	1e-06	2.454708915685029e-05	3.14
1	177275515	177275696	peak_184	182	+	1.77	3.981071705534986e-33	1.9952623149688827e-31	1.77
1	177269916	177270896	peak_183	981	+	250.0	1e-175	1e-173	250.0
1	175726974	175727094	peak_182	121	+	1.6	9.332543007969905e-05	0.0018620871366628	1.6
1	172333769	172334198	peak_181	430	+	1.22	3.9810717055349695e-11	1.288249551693132e-09	1.22
1	172206390	172206481	peak_180	92	+	2.38	0.0019054607179632	0.0316227766016837	2.38
1	172146154	172146395	peak_179	242	+	4.33	1e-10	2.9512092266663904e-09	4.33
1	172145107	172145288	peak_178	182	+	4.28	3.1622776601683798e-12	1e-10	4.28
1	185139779	185139929	peak_203	151	+	1.44	3.9810717055349695e-11	1.4125375446227555e-09	1.44
1	185152363	185152484	peak_204	122	+	1.13	3.890451449942805e-07	9.772372209558113e-06	1.13
1	30843968	30844359	peak_231	392	-	8.38	1e-113	1e-111	8.38
1	93436788	93436968	peak_117	181	+	2.74	3.981071705534985e-53	3.1622776601683794e-51	2.74
1	30842858	30843309	peak_230	452	-	2.01	1.0000000000000001e-171	1e-169	2.01
1	24042206	24042382	peak_229	177	-	3.47	0.0002187761623949	0.0042657951880159	3.47
1	23910534	23910594	peak_228	61	-	10.2	1.6595869074375596e-06	3.9810717055349695e-05	10.2
1	23421954	23422045	peak_227	92	-	10.7	0.0061659500186148	0.3040885025676279	10.7
1	22358477	22358538	peak_224	62	-	13.4	0.0013489628825916	0.0229086765276777	13.4
1	20873488	20873697	peak_222	210	-	2.67	1.584893192461111e-25	7.943282347242789e-24	2.67
1	17167962	17168113	peak_221	152	-	21.4	1.2022644346174132e-05	0.0002691534803926	21.4
1	171910185	171910305	peak_176	121	+	3.27	0.0013489628825916	0.0229086765276777	3.27
1	13659983	13660134	peak_218	152	-	2.0	3.63078054770101e-05	0.0007762471166286	2.0
1	13244449	13244629	peak_217	181	-	6.01	1.1481536214968817e-07	3.0199517204020197e-06	6.01
1	9818366	9818427	peak_216	62	-	5.34	0.0037153522909717	0.0588843655355589	5.34
1	9770164	9770374	peak_215	211	-	5.12	1.2882495516931351e-08	3.63078054770101e-07	5.12
1	191553585	191553645	peak_213	61	+	3.44	0.0002344228815319	0.0045708818961487	3.44
1	191513288	191513349	peak_212	62	+	1.21	0.0001621810097358	0.0031622776601683	1.21
1	191353973	191354124	peak_211	152	+	32.1	1.905460717963248e-08	5.248074602497723e-07	32.1
1	191307837	191307928	peak_209	92	+	3.63	0.0001778279410038	0.0034673685045253	3.63
1	190795358	190795419	peak_208	62	+	1.87	4.168693834703355e-05	0.0008912509381337	1.87
1	189606258	189606409	peak_207	152	+	2.13	0.0004265795188015	0.0079432823472428	2.13
1	189604762	189604973	peak_206	212	+	16.0	2.818382931264455e-07	7.079457843841373e-06	16.0
1	16415196	16415347	peak_219	152	-	3.56	6.025595860743581e-06	0.0001380384264602	3.56
1	171246111	171246291	peak_175	181	+	3.66	5.011872336272715e-12	1.7378008287493763e-10	3.66
1	171157141	171157976	peak_173	836	+	6.24	1.995262314968883e-17	7.943282347242821e-16	6.24
1	135693856	135694276	peak_142	421	+	5.87	6.309573444801891e-86	6.309573444801891e-84	5.87
1	135679554	135679970	peak_141	417	+	4.81	1e-149	1e-147	4.81
1	135679169	135679466	peak_140	298	+	2.16	1e-121	1e-118	2.16
1	135083357	135083564	peak_138	208	+	1.51	9.332543007969925e-09	2.570395782768865e-07	1.51
1	134359773	134359954	peak_137	182	+	2.62	5.370317963702533e-05	0.0011220184543019	2.62
1	134334855	134335569	peak_135	715	+	1.55	3.019951720402019e-09	8.709635899560815e-08	1.55
1	133228062	133228153	peak_134	92	+	1.65	0.0089125093813374	0.1352072563194277	1.65
1	133065097	133065278	peak_132	182	+	1.25	7.585775750291836e-05	0.0015488166189124	1.25
1	132226721	132226991	peak_130	271	+	8.78	3.1622776601683794e-11	1.0471285480508982e-09	8.78
1	131959481	131959602	peak_129	122	+	3.82	5.128613839913648e-05	0.0010715193052376	3.82
1	131862411	131862682	peak_128	272	+	6.08	1e-185	9.999999999999999e-183	6.08
1	131455995	131456144	peak_126	150	+	4.96	2.5703957827688645e-05	0.0005495408738576	4.96
1	125800971	125801122	peak_123	152	+	2.46	1.995262314968879e-07	5.128613839913648e-06	2.46
1	121431614	121431795	peak_122	182	+	16.0	0.0002818382931264	0.0053703179637025	16.0
1	118609572	118609662	peak_121	91	+	12.0	0.0028840315031266	0.1538154640303035	12.0
1	118261164	118261225	peak_120	62	+	10.7	0.0061659500186148	0.3040885025676279	10.7
1	105961353	105961504	peak_119	152	+	3.59	5.011872336272715e-11	1.513561248436207e-09	3.59
1	135962066	135962186	peak_146	121	+	13.4	0.0013489628825916	0.0229086765276777	13.4
1	136080050	136081046	peak_148	997	+	1.84	5.011872336272756e-53	3.9810717055349856e-51	1.84
1	169521378	169521558	peak_171	181	+	14.7	0.0006165950018614	0.0112201845430196	14.7
1	166137017	166137078	peak_170	62	+	10.7	0.0061659500186148	0.3040885025676279	10.7
1	165153596	165153657	peak_169	62	+	1.79	0.0017782794100389	0.0295120922666638	1.79
1	163778181	163778271	peak_168	91	+	1.97	0.0013489628825916	0.0229086765276777	1.97
1	156475427	156475698	peak_164	272	+	16.6	7.94328234724279e-18	3.1622776601683793e-16	16.6
1	156470688	156470779	peak_163	92	+	2.81	0.0042657951880159	0.0676082975391981	2.81
1	155942120	155942300	peak_161	181	+	1.6	6.606934480075965e-05	0.0013489628825916	1.6
1	171156831	171156892	peak_172	62	+	10.7	0.0061659500186148	0.3040885025676279	10.7
1	136396031	136396181	peak_149	151	+	2.06	0.0005011872336272	0.0093325430079699	2.06
1	153784659	153784810	peak_159	152	+	5.34	6.165950018614822e-05	0.0012882495516931	5.34
1	136553123	136553214	peak_150	92	+	13.4	0.0013489628825916	0.0229086765276777	13.4
1	139351560	139351711	peak_153	152	+	3.14	6.309573444801943e-16	2.5118864315095823e-14	3.14
1	139101300	139101511	peak_152	212	+	9.58	6.309573444801941e-11	2.089296130854041e-09	9.58
1	150315860	150316193	peak_155	334	+	2.2	2.5118864315096127e-69	1.9952623149688662e-67	2.2
1	150324923	150325596	peak_156	674	+	1.95	1e-11	3.0902954325135917e-10	1.95
1	151668104	151668165	peak_157	62	+	13.4	0.0013489628825916	0.0229086765276777	13.4
1	153784090	153784331	peak_158	242	+	3.42	7.943282347242823e-13	2.5118864315095823e-11	3.42
2	44878647	44879037	peak_867	391	-	9.96	0.0	0.0	9.96
2	51862600	51862941	peak_870	342	-	2.41	5.62341325190349e-07	1.4125375446227557e-05	2.41
2	57938073	57938223	peak_871	151	-	14.7	0.0006165950018614	0.0112201845430196	14.7
2	60793086	60793386	peak_878	301	-	45.3	5.0118723362727557e-88	5.011872336272756e-86	45.3
2	60581672	60581793	peak_875	122	-	3.77	4.168693834703355e-05	0.0008912509381337	3.77
2	69302705	69302766	peak_879	62	-	2.25	0.003019951720402	0.0489778819368446	2.25
2	38962190	38962371	peak_865	182	-	10.7	0.0061659500186148	0.3040885025676279	10.7
2	58427804	58427865	peak_872	62	-	1.95	0.0416869383470335	0.5533501092157367	1.95
2	60582091	60582600	peak_876	510	-	3.93	6.309573444801943e-19	2.511886431509572e-17	3.93
2	35203997	35204268	peak_853	272	-	14.7	3.1622776601683798e-12	1.148153621496884e-10	14.7
2	33342806	33342896	peak_847	91	-	2.12	0.0281838293126445	0.3872576449216172	2.12
2	34261756	34261876	peak_848	121	-	2.67	0.0006760829753919	0.0120226443461741	2.67
2	34674608	34675093	peak_849	486	-	3.17	0.0033113112148259	0.0537031796370252	3.17
2	34712654	34712834	peak_850	181	-	2.9	5.128613839913648e-06	0.0001174897554939	2.9
2	35071467	35071528	peak_852	62	-	1.3	0.0467735141287198	0.6095368972401691	1.3
2	35869566	35869746	peak_854	181	-	18.7	5.888436553555884e-05	0.0012302687708123	18.7
2	36026635	36026696	peak_856	62	-	9.35	0.0097723722095581	0.1462177174456718	9.35
2	37245719	37246246	peak_857	528	-	1.99	7.943282347242821e-12	2.398832919019495e-10	1.99
2	37316079	37316289	peak_858	211	-	6.87	5.370317963702531e-10	1.6218100973589297e-08	6.87
2	37593150	37593691	peak_861	542	-	4.01	1.584893192461111e-12	5.011872336272715e-11	4.01
2	102230441	102230920	peak_907	480	-	8.89	0.0	0.0	8.89
2	72809464	72809874	peak_883	411	-	2.19	1.1748975549395302e-05	0.0002630267991895	2.19
2	94268420	94268481	peak_904	62	-	2.12	0.0002238721138568	0.0043651583224016	2.12
2	101627914	101628065	peak_905	152	-	5.88	4.265795188015926e-05	0.0008912509381337	5.88
2	102134584	102134794	peak_906	211	-	1.83	1.0232929922807535e-06	2.5118864315095825e-05	1.83
2	102281918	102282068	peak_909	151	-	24.1	2.4547089156850284e-06	5.7543993733715664e-05	24.1
2	103556044	103556581	peak_911	538	-	1.58	1.0964781961431852e-05	0.0002454708915685	1.58
2	103563298	103564097	peak_912	800	-	4.81	0.0005623413251903	0.0102329299228075	4.81
2	103588157	103588278	peak_913	122	-	10.7	0.0061659500186148	0.1073989412341244	10.7
2	103975936	103976057	peak_915	122	-	10.7	0.0061659500186148	0.3040885025676279	10.7
2	32737076	32737167	peak_845	92	-	1.22	0.0251188643150957	0.3475361614432058	1.22
2	104606561	104606681	peak_917	121	-	1.38	0.0025703957827688	0.0416869383470335	1.38
2	104585498	104585649	peak_916	152	-	14.7	0.0006165950018614	0.0112201845430196	14.7
2	93040205	93041173	peak_902	969	-	3.27	0.0013489628825916	0.0229086765276777	3.27
2	71376620	71376770	peak_882	151	-	10.7	0.0061659500186148	0.3040885025676279	10.7
2	92252546	92253323	peak_901	778	-	1.75	0.0019054607179632	0.0316227766016837	1.75
2	92214469	92215102	peak_899	634	-	41.4	3.981071705534985e-28	1.995262314968883e-26	41.4
2	73136644	73137266	peak_884	623	-	1.82	0.0001071519305237	0.0021877616239495	1.82
2	73741309	73741670	peak_886	362	-	1.76	1.995262314968883e-23	7.943282347242789e-22	1.76
2	77747364	77747425	peak_887	62	-	2.04	1e-09	2.951209226666384e-08	2.04
2	79959122	79959242	peak_888	121	-	13.4	0.0013489628825916	0.0229086765276777	13.4
2	80379210	80379271	peak_890	62	-	1.86	0.0074131024130091	0.1124604973966926	1.86
2	80411245	80411694	peak_891	450	-	242.0	2.511886431509613e-97	3.162277660168379e-95	242.0
2	84432663	84432934	peak_892	272	-	3.77	3.311311214825908e-07	8.51138038202376e-06	3.77
2	84480778	84481109	peak_893	332	-	12.2	0.0	0.0	12.2
2	84432681	84432921	peak_894	241	-	3.45	8.709635899560814e-07	2.1379620895022323e-05	3.45
2	90410549	90410819	peak_895	271	-	73.5	1.5848931924611111e-19	6.309573444801943e-18	73.5
2	90734747	90735052	peak_896	306	-	2.57	1e-15	3.981071705534969e-14	2.57
2	91106070	91106370	peak_897	301	-	7.06	1.584893192461124e-84	1.9952623149688665e-82	7.06
2	91477999	91478408	peak_898	410	-	14.7	4.168693834703355e-06	9.772372209558112e-05	14.7
2	92234888	92234949	peak_900	62	-	1.47	0.0072443596007498	0.1109174815262401	1.47
2	9956343	9956614	peak_789	272	-	2.18	1.9952623149688828e-14	7.943282347242823e-13	2.18
2	18213632	18213783	peak_793	152	-	2.35	0.0001148153621496	0.0022908676527677	2.35
2	22929983	22930253	peak_795	271	-	54.8	0.0	0.0	54.8
2	24494048	24494228	peak_797	181	-	10.7	0.0061659500186148	0.3040885025676279	10.7
2	24692062	24693059	peak_798	998	-	3.67	1.4125375446227554e-06	3.467368504525317e-05	3.67
2	24817795	24818070	peak_799	276	-	12.0	0.0028840315031266	0.136144468246595	12.0
2	24864571	24864844	peak_800	274	-	1.89	0.0005248074602497	0.0097723722095581	1.89
2	25090202	25090323	peak_801	122	-	2.04	0.0013803842646028	0.0234422881531992	2.04
2	25101171	25101381	peak_802	211	-	32.1	1e-13	3.1622776601683798e-12	32.1
2	25112260	25112530	peak_803	271	-	3.01	6.3095734448018905e-77	5.011872336272755e-75	3.01
2	5876634	5876695	peak_787	62	-	9.35	0.0128824955169313	0.5727960309858292	9.35
2	25187912	25188465	peak_804	554	-	24.1	2.4547089156850284e-06	5.7543993733715664e-05	24.1
2	5719205	5719326	peak_786	122	-	3.12	0.0125892541179416	0.1840772001468955	3.12
2	174170443	174170743	peak_770	301	+	4.44	6.309573444801892e-33	3.981071705534986e-31	4.44
2	174266990	174267739	peak_773	750	+	2.07	0.0006456542290346	0.0114815362149688	2.07
2	179676482	179676811	peak_776	330	+	17.0	1.9952623149688668e-59	1.9952623149688665e-57	17.0
2	180227484	180227545	peak_777	62	+	16.0	0.0002818382931264	0.0053703179637025	16.0
2	180236255	180236793	peak_779	539	+	3.33	7.943282347242789e-48	6.309573444801891e-46	3.33
2	180251291	180251873	peak_780	583	+	12.0	0.0028840315031266	0.1538154640303035	12.0
2	180623001	180623151	peak_781	151	+	4.9	1.4125375446227554e-06	3.467368504525317e-05	4.9
2	181006989	181007228	peak_782	240	+	3.62	1.0232929922807535e-06	2.454708915685029e-05	3.62
2	181296754	181297273	peak_785	520	+	1.25	0.0003090295432513	0.0057543993733715	1.25
2	25252987	25253138	peak_805	152	-	2.97	0.0038018939632056	0.0602559586074357	2.97
2	25255063	25255485	peak_807	423	-	2.72	2.4547089156850336e-10	7.4131024130091625e-09	2.72
2	28457619	28458541	peak_827	923	-	3.26	5.0118723362727555e-40	3.162277660168379e-38	3.26
2	28723701	28723852	peak_828	152	-	1.73	3.801893963205613e-06	8.912509381337459e-05	1.73
2	28730161	28730372	peak_829	212	-	32.1	1.2302687708123812e-10	3.8018939632056126e-09	32.1
2	30066776	30067450	peak_830	675	-	3.41	1e-11	3.38844156139202e-10	3.41
2	30067858	30068462	peak_831	605	-	12.7	3.16227766016838e-14	1.258925411794166e-12	12.7
2	30176019	30176109	peak_832	91	-	4.23	0.0007413102413009	0.013182567385564	4.23
2	30176256	30176346	peak_833	91	-	4.68	1.5488166189124826e-07	3.981071705534969e-06	4.68
2	30362651	30362860	peak_835	210	-	13.6	1e-104	1e-102	13.6
2	30362978	30363218	peak_836	241	-	2.9	1.479108388168207e-09	4.3651583224016566e-08	2.9
2	30853541	30853781	peak_837	241	-	1.73	7.585775750291836e-05	0.0015488166189124	1.73
2	32149733	32150082	peak_839	350	-	1.83	1.8620871366628656e-06	4.466835921509635e-05	1.83
2	27353942	27354003	peak_826	62	-	1.68	0.0269153480392691	0.370680721782576	1.68
2	25253257	25253467	peak_806	211	-	1.98	4.67735141287198e-10	1.4125375446227554e-08	1.98
2	27343016	27343136	peak_825	121	-	1.7	1.5848931924611107e-11	4.78630092322638e-10	1.7
2	26811930	26812080	peak_823	151	-	1.86	1e-06	2.454708915685029e-05	1.86
2	25358180	25359049	peak_808	870	-	10.7	0.0061659500186148	0.3040885025676279	10.7
2	25408469	25408648	peak_809	180	-	18.7	5.888436553555884e-05	0.0012302687708123	18.7
2	25464937	25464998	peak_810	62	-	5.34	0.0007585775750291	0.0134896288259165	5.34
2	25949288	25949379	peak_812	92	-	3.34	0.028840315031266	0.3917418771077831	3.34
2	26238578	26238639	peak_813	62	-	10.7	0.0061659500186148	0.3040885025676279	10.7
2	26239976	26240156	peak_814	181	-	24.1	9.120108393559096e-07	2.238721138568338e-05	24.1
2	26241883	26242063	peak_815	181	-	1.85	0.0052480746024977	0.083176377110267	1.85
2	26261017	26261078	peak_816	62	-	13.4	0.0013489628825916	0.0229086765276777	13.4
2	26360876	26361202	peak_817	327	-	4.39	0.0001621810097358	0.0031622776601683	4.39
2	26494218	26494279	peak_818	62	-	2.27	0.0269153480392691	0.3698281797802662	2.27
2	26781131	26781432	peak_819	302	-	6.95	3.9810717055349865e-30	1.9952623149688826e-28	6.95
2	26782358	26782449	peak_820	92	-	1.59	2.951209226666384e-05	0.0006309573444801	1.59
2	26811184	26811364	peak_822	181	-	2.04	1e-18	5.011872336272714e-17	2.04
2	110486864	110487195	peak_919	332	-	12.0	8.709635899560815e-08	2.2908676527677747e-06	12.0
2	166880104	166880284	peak_1035	181	-	4.01	3.63078054770101e-07	9.332543007969906e-06	4.01
2	156920725	156920815	peak_1018	91	-	6.68	0.0048977881936844	0.0776247116628691	6.68
2	157959070	157959221	peak_1019	152	-	36.1	1.6595869074375631e-09	4.8977881936844667e-08	36.1
2	160894555	160894676	peak_1020	122	-	2.98	3.1622776601683794e-11	9.332543007969922e-10	2.98
2	161366036	161366216	peak_1021	181	-	17.4	0.0001288249551693	0.0025703957827688	17.4
2	164266346	164266526	peak_1023	181	-	2.07	1.3489628825916558e-10	4.168693834703347e-09	2.07
2	164267334	164267485	peak_1024	152	-	2.72	1.2589254117941713e-29	6.309573444801943e-28	2.72
2	164741221	164741371	peak_1027	151	-	2.94	1.0471285480508985e-07	2.754228703338169e-06	2.94
2	164842574	164842724	peak_1029	151	-	1.91	1.479108388168207e-07	3.801893963205613e-06	1.91
2	165119126	165119424	peak_1031	299	-	1.32	0.0213796208950223	0.300607630262823	1.32
2	156882630	156882780	peak_1016	151	-	8.02	5.623413251903491e-10	1.6982436524617462e-08	8.02
2	165125205	165125295	peak_1032	91	-	2.86	0.0141253754462275	0.2032357010936221	2.86
2	156848167	156848346	peak_1015	180	-	22.7	6.760829753919818e-08	1.8197008586099824e-06	22.7
2	155664795	155665206	peak_1013	412	-	2.06	1.2589254117941507e-67	1.258925411794151e-65	2.06
2	150792038	150792219	peak_998	182	-	3.17	0.0028840315031266	0.0467735141287198	3.17
2	150805413	150806142	peak_999	730	-	4.45	4.168693834703355e-06	9.772372209558112e-05	4.45
2	152179877	152180027	peak_1002	151	-	2.15	7.76247116628691e-06	0.0001778279410038	2.15
2	152238856	152239336	peak_1003	481	-	7.59	1e-89	1.258925411794151e-87	7.59
2	152623037	152623097	peak_1004	61	-	1.9	0.0026915348039269	0.0436515832240165	1.9
2	152671308	152671549	peak_1005	242	-	9.69	3.981071705534986e-33	2.511886431509572e-31	9.69
2	152851286	152851406	peak_1006	121	-	2.42	0.0026302679918953	0.0426579518801592	2.42
2	154402070	154402160	peak_1007	91	-	2.67	0.0229086765276777	0.3206269324505466	2.67
2	154402486	154402636	peak_1008	151	-	2.08	0.002454708915685	0.0398107170553497	2.08
2	154734795	154734855	peak_1009	61	-	25.4	1.096478196143185e-06	2.691534803926914e-05	25.4
2	155249596	155249777	peak_1010	182	-	1.78	0.0014125375446227	0.0239883291901948	1.78
2	155534019	155534124	peak_1011	106	-	12.0	0.0028840315031266	0.1538154640303035	12.0
2	155659798	155660009	peak_1012	212	-	5.01	7.943282347242789e-17	3.16227766016838e-15	5.01
2	155668398	155668637	peak_1014	240	-	3.06	9.999999999999999e-287	9.999999999999999e-285	3.06
2	150746422	150746602	peak_997	181	-	2.6	0.0003467368504525	0.0064565422903465	2.6
2	165132078	165132139	peak_1033	62	-	10.7	0.0061659500186148	0.3040885025676279	10.7
2	180789891	180790473	peak_1056	583	-	16.0	0.0002818382931264	0.0053703179637025	16.0
2	180794610	180794670	peak_1057	61	-	14.7	0.0006165950018614	0.0112201845430196	14.7
2	180876171	180876352	peak_1059	182	-	2.08	1e-19	3.981071705534985e-18	2.08
2	180881910	180882181	peak_1060	272	-	9.54	2.5118864315095723e-22	1e-20	9.54
2	180949061	180949122	peak_1061	62	-	12.0	0.0028840315031266	0.1538154640303035	12.0
2	181000856	181000946	peak_1062	91	-	4.58	8.709635899560814e-05	0.0017782794100389	4.58
2	181005837	181005987	peak_1063	151	-	1.55	2.8840315031266057e-08	7.943282347242822e-07	1.55
2	181007077	181007197	peak_1064	121	-	2.41	0.0001584893192461	0.0030902954325135	2.41
2	181032965	181033145	peak_1065	181	-	22.7	5.4954087385762485e-06	0.0001258925411794	22.7
2	181229799	181229860	peak_1066	62	-	1.57	0.0309029543251359	0.4187935651179184	1.57
2	152238847	152239326	peak_8109	480	-	7.61	2.511886431509613e-87	2.511886431509613e-85	7.61
2	152238339	152238549	peak_8108	211	-	16.0	1.9952623149688828e-11	6.456542290346562e-10	16.0
2	13579591	13579741	peak_8107	151	+	1.21	5.011872336272714e-17	1.995262314968883e-15	1.21
2	173933326	173934255	peak_769	930	+	2.02	1.479108388168207e-09	4.265795188015925e-08	2.02
2	180553636	180553727	peak_1055	92	-	2.36	0.0027542287033381	0.0446683592150963	2.36
2	165221423	165221484	peak_1034	62	-	2.84	0.0093325430079699	0.1402813704561958	2.84
2	180552680	180552860	peak_1054	181	-	2.57	1.995262314968883e-13	6.309573444801943e-12	2.57
2	180301165	180301645	peak_1052	481	-	4.11	1e-215	1e-213	4.11
2	166898614	166898795	peak_1037	182	-	1.33	0.0002187761623949	0.0042657951880159	1.33
2	168024458	168024638	peak_1042	181	-	1.57	0.000102329299228	0.0020417379446695	1.57
2	168024458	168024638	peak_1043	181	-	1.57	0.000102329299228	0.0020417379446695	1.57
2	170189599	170189690	peak_1044	92	-	10.7	0.0061659500186148	0.3040885025676279	10.7
2	170191321	170191625	peak_1045	305	-	14.7	0.0006165950018614	0.0112201845430196	14.7
2	174307394	174307603	peak_1047	210	-	2.14	6.309573444801943e-16	2.5118864315095823e-14	2.14
2	179678225	179678461	peak_1048	237	-	2.09	2.511886431509572e-19	1e-17	2.09
2	179818708	179818983	peak_1049	276	-	2.08	5.011872336272715e-11	1.698243652461746e-09	2.08
2	179832509	179832703	peak_1050	195	-	10.0	0.0001380384264602	0.0026915348039269	10.0
2	180300265	180300446	peak_1051	182	-	2.32	0.0001258925411794	0.0025118864315095	2.32
2	180329280	180329491	peak_1053	212	-	1.42	1.5488166189124828e-05	0.0003388441561392	1.42
2	150425359	150425539	peak_994	181	-	4.49	4.78630092322638e-08	1.288249551693135e-06	4.49
2	120394233	120394324	peak_941	92	-	2.04	1.4125375446227554e-06	3.388441561392028e-05	2.04
2	120550963	120551242	peak_942	280	-	17.4	3.235936569296281e-07	8.128305161640995e-06	17.4
2	120554279	120554625	peak_943	347	-	1.73	0.0194984459975804	0.2766941645411511	1.73
2	121038903	121039054	peak_944	152	-	2.33	0.0002398832919019	0.0045708818961487	2.33
2	121172479	121173294	peak_945	816	-	2.09	1.8197008586099823e-09	5.370317963702533e-08	2.09
2	121180970	121181150	peak_946	181	-	2.16	3.9810717055349695e-05	0.0008317637711026	2.16
2	121282864	121283586	peak_947	723	-	1.84	1.9952623149688827e-12	6.309573444801941e-11	1.84
2	121300346	121300436	peak_948	91	-	5.61	8.128305161640995e-05	0.0016595869074375	5.61
2	121332892	121332983	peak_949	92	-	12.0	0.0028840315031266	0.087096358995608	12.0
2	122199344	122199494	peak_950	151	-	10.7	0.0061659500186148	0.3040885025676279	10.7
2	125408493	125408584	peak_953	92	-	1.73	0.0013182567385564	0.0223872113856834	1.73
2	125470085	125470266	peak_954	182	-	10.7	0.0061659500186148	0.3040885025676279	10.7
2	125515142	125515293	peak_955	152	-	1.57	8.912509381337459e-07	2.187761623949552e-05	1.57
2	120337539	120337630	peak_940	92	-	2.2	0.0031622776601683	0.0501187233627272	2.2
2	126982305	126982486	peak_956	182	-	25.4	1.096478196143185e-06	2.691534803926914e-05	25.4
2	120147359	120147540	peak_939	182	-	2.73	1.995262314968883e-13	6.309573444801943e-12	2.73
2	112483398	112483549	peak_922	152	-	16.0	0.0002818382931264	0.0053703179637025	16.0
2	113578716	113578896	peak_923	181	-	32.1	1.905460717963248e-08	5.248074602497723e-07	32.1
2	113664142	113664233	peak_925	92	-	1.46	6.760829753919819e-06	0.0001548816618912	1.46
2	113664292	113664622	peak_926	331	-	3.04	1e-33	6.309573444801942e-32	3.04
2	113678406	113679006	peak_927	601	-	5.97	0.0	0.0	5.97
2	114475207	114475267	peak_929	61	-	1.55	0.0006760829753919	0.0120226443461741	1.55
2	115895483	115895663	peak_930	181	-	8.91	1.4791083881682072e-05	0.0003235936569296	8.91
2	115895901	115896081	peak_931	181	-	7.48	2.39883291901949e-07	6.165950018614822e-06	7.48
2	117119134	117119842	peak_932	709	-	10.7	0.0061659500186148	0.3040885025676279	10.7
2	118584848	118585118	peak_933	271	-	32.1	2.511886431509572e-62	1.9952623149688663e-60	32.1
2	119203792	119203883	peak_936	92	-	5.01	0.0014125375446227	0.0239883291901948	5.01
2	119984847	119985087	peak_938	241	-	8.82	2.5118864315095722e-23	1.2589254117941713e-21	8.82
2	126983950	126984100	peak_957	151	-	1.39	0.0010232929922807	0.0181970085860998	1.39
2	127300085	127300235	peak_959	151	-	12.0	0.0028840315031266	0.1538154640303035	12.0
2	132094995	132095175	peak_979	181	-	2.0	8.91250938133746e-08	2.3442288153199226e-06	2.0
2	132648852	132648913	peak_980	62	-	1.48	0.0309029543251359	0.4197589839910075	1.48
2	134440568	134440779	peak_981	212	-	1.51	2.570395782768865e-07	6.606934480075964e-06	1.51
2	140006260	140006470	peak_983	211	-	1.51	2.511886431509572e-42	1.5848931924611239e-40	1.51
2	143789404	143789615	peak_984	212	-	10.7	3.9810717055349855e-20	1.5848931924611109e-18	10.7
2	143791231	143791655	peak_985	425	-	1.29	2.2908676527677704e-09	6.606934480075964e-08	1.29
2	143811375	143811466	peak_988	92	-	1.21	0.0072443596007498	0.1104078619902073	1.21
2	143831940	143832151	peak_990	212	-	1.73	6.309573444801943e-17	2.511886431509582e-15	1.73
2	145759905	145760025	peak_991	121	-	10.7	0.0061659500186148	0.3040885025676279	10.7
2	150249060	150249210	peak_993	151	-	2.81	0.0042657951880159	0.0676082975391981	2.81
2	131021806	131021897	peak_978	92	-	2.59	3.162277660168379e-06	7.413102413009176e-05	2.59
2	127299340	127299461	peak_958	122	-	9.35	0.0128824955169313	0.5915616341754739	9.35
2	131020158	131020818	peak_977	661	-	40.9	0.0	0.0	40.9
2	131013075	131013196	peak_975	122	-	1.96	0.0295120922666638	0.399024902362142	1.96
2	127475205	127475504	peak_960	300	-	22.7	5.4954087385762485e-06	0.0001258925411794	22.7
2	128768630	128768690	peak_963	61	-	14.0	1.5135612484362072e-06	3.63078054770101e-05	14.0
2	130020810	130020870	peak_964	61	-	4.71	2.5118864315095823e-11	8.91250938133744e-10	4.71
2	130125930	130126347	peak_965	418	-	2.46	1.62181009735893e-05	0.0003630780547701	2.46
2	130260453	130260633	peak_966	181	-	3.47	0.0028840315031266	0.0467735141287198	3.47
2	130264511	130265349	peak_967	839	-	11.0	4.78630092322638e-09	1.3489628825916533e-07	11.0
2	130475476	130475657	peak_969	182	-	1.87	6.165950018614822e-08	1.6595869074375596e-06	1.87
2	130476734	130477124	peak_970	391	-	30.9	9.999999999999999e-194	9.999999999999999e-192	30.9
2	130477850	130478180	peak_971	331	-	21.4	1.2589254117941712e-41	7.943282347242789e-40	21.4
2	130549946	130550066	peak_973	121	-	4.26	1.7378008287493763e-10	5.248074602497734e-09	4.26
2	130988720	130988781	peak_974	62	-	10.0	0.0001380384264602	0.0026915348039269	10.0
2	131017401	131017552	peak_976	152	-	5.34	6.456542290346549e-05	0.0013182567385564	5.34
2	173918100	173918878	peak_768	779	+	10.0	1.995262314968883e-26	1.0000000000000001e-24	10.0
2	119007430	119007550	peak_642	121	+	13.4	0.0013489628825916	0.0229086765276777	13.4
2	173620586	173620857	peak_766	272	+	2.72	3.981071705534986e-21	1.9952623149688832e-19	2.72
2	49634437	49634555	peak_559	119	+	10.7	0.0061659500186148	0.1840772001468955	10.7
2	52997625	52998272	peak_563	648	+	1.95	0.0407380277804112	0.5407543229455808	1.95
2	53081737	53082331	peak_564	595	+	7.75	3.9810717055349856e-26	1.9952623149688833e-24	7.75
2	55484890	55485011	peak_565	122	+	12.0	0.0028840315031266	0.1538154640303035	12.0
2	55487557	55487767	peak_566	211	+	24.1	2.4547089156850284e-06	5.7543993733715664e-05	24.1
2	59169160	59169511	peak_568	352	+	2.29	1.584893192461114e-07	4.168693834703355e-06	2.29
2	59184715	59185164	peak_569	450	+	8.64	0.0	0.0	8.64
2	62134309	62135105	peak_572	797	+	14.7	0.0006165950018614	0.0112201845430196	14.7
2	49341497	49341887	peak_557	391	+	13.9	1.0000000000000001e-66	7.94328234724292e-65	13.9
2	69553158	69553533	peak_573	376	+	9.02	3.1622776601683798e-12	1.0232929922807536e-10	9.02
2	37342278	37342399	peak_556	122	+	5.01	0.0014125375446227	0.0239883291901948	5.01
2	32195616	32195677	peak_539	62	+	1.59	1.4454397707459278e-10	4.466835921509635e-09	1.59
2	32195815	32196232	peak_540	418	+	1.54	1e-12	3.1622776601683794e-11	1.54
2	32197574	32197873	peak_541	300	+	2.15	1e-15	3.981071705534969e-14	2.15
2	32253276	32253605	peak_542	330	+	5.11	1.995262314968867e-58	1.9952623149688665e-56	5.11
2	32261708	32262428	peak_543	721	+	3.62	1.0964781961431827e-09	3.2359365692962815e-08	3.62
2	32266406	32267361	peak_544	956	+	1.53	6.0255958607435806e-05	0.0012302687708123	1.53
2	32290475	32290980	peak_545	506	+	2.71	1.2589254117941664e-07	3.235936569296281e-06	2.71
2	32813564	32813714	peak_547	151	+	3.05	1.6595869074375596e-07	4.265795188015926e-06	3.05
2	32814399	32814818	peak_548	420	+	17.9	9.999999999999999e-85	1.2589254117941508e-82	17.9
2	34662220	34662624	peak_549	405	+	3.4	0.0	0.0	3.4
2	34666126	34666485	peak_550	360	+	3.07	1e-215	1.0000000000000001e-212	3.07
2	35037339	35037550	peak_552	212	+	3.82	3.090295432513592e-06	7.244359600749906e-05	3.82
2	35055557	35055793	peak_553	237	+	1.67	6.165950018614822e-08	1.6218100973589298e-06	1.67
2	36026578	36026668	peak_555	91	+	12.0	0.0028840315031266	0.1538154640303035	12.0
2	69563169	69563380	peak_574	212	+	2.94	3.1622776601683793e-16	1.2589254117941662e-14	2.94
2	69579710	69579981	peak_575	272	+	1.64	3.981071705534921e-74	3.162277660168379e-72	1.64
2	69580040	69580400	peak_576	361	+	1.79	9.999999999999999e-288	9.999999999999999e-285	1.79
2	84892354	84892623	peak_597	270	+	3.74	1.0000000000000001e-202	1e-200	3.74
2	84892921	84893430	peak_598	510	+	2.29	1e-108	1e-106	2.29
2	84893549	84894058	peak_599	510	+	5.74	0.0	0.0	5.74
2	84902485	84902974	peak_601	490	+	4.01	0.0013489628825916	0.0229086765276777	4.01
2	90847984	90848225	peak_604	242	+	3.17	1.995262314968866e-34	1.2589254117941712e-32	3.17
2	90848374	90848764	peak_605	391	+	5.16	0.0	0.0	5.16
2	90849542	90849752	peak_606	211	+	7.35	7.943282347242822e-14	3.1622776601683798e-12	7.35
2	91043606	91043786	peak_608	181	+	4.58	8.709635899560814e-05	0.0017782794100389	4.58
2	91093759	91094339	peak_610	581	+	4.83	3.1622776601683795e-32	1.584893192461111e-30	4.83
2	91105711	91106381	peak_611	671	+	5.38	1e-79	1e-77	5.38
2	84872592	84873149	peak_595	558	+	1.3	7.943282347242789e-36	5.0118723362727565e-34	1.3
2	84869610	84870524	peak_594	915	+	1.87	5.011872336272715e-20	1.9952623149688832e-18	1.87
2	84868177	84868800	peak_593	624	+	1.59	1.0000000000000001e-34	6.309573444801892e-33	1.59
2	69701061	69701530	peak_577	470	+	1.18	1.9952623149688828e-22	7.943282347242789e-21	1.18
2	69727739	69727980	peak_578	242	+	139.0	1.9952623149688665e-37	1.2589254117941713e-35	139.0
2	69853156	69853337	peak_579	182	+	17.4	0.0001288249551693	0.0025703957827688	17.4
2	70921022	70921113	peak_580	92	+	10.7	0.0061659500186148	0.3040885025676279	10.7
2	71042108	71042288	peak_581	181	+	3.24	6.309573444801891e-37	3.1622776601683786e-35	3.24
2	32193839	32194736	peak_538	898	+	2.12	3.981071705534985e-32	2.511886431509572e-30	2.12
2	71656033	71656764	peak_584	732	+	1.86	0.0295120922666638	0.3999447497610974	1.86
2	76505624	76505744	peak_588	121	+	3.34	0.028840315031266	0.3917418771077831	3.34
2	83488405	83488646	peak_590	242	+	2.81	4.570881896148752e-07	1.1481536214968815e-05	2.81
2	72087188	72087459	peak_585	272	+	17.4	0.0001288249551693	0.0025703957827688	17.4
2	91748208	91748358	peak_612	151	+	5.68	4.2657951880159254e-07	1.071519305237607e-05	5.68
2	26802884	26802944	peak_481	61	+	1.44	7.24435960074989e-10	2.1379620895022325e-08	1.44
2	26807981	26808162	peak_482	182	+	3.09	1.1748975549395302e-05	0.0002630267991895	3.09
2	26809316	26809775	peak_483	460	+	1.2	0.0018197008586099	0.0309029543251359	1.2
2	26908487	26909133	peak_484	647	+	2.9	3.548133892335753e-08	9.549925860214369e-07	2.9
2	27425468	27425768	peak_485	301	+	2.9	1e-123	1e-120	2.9
2	27425887	27426068	peak_486	182	+	4.14	1e-13	3.9810717055349695e-12	4.14
2	27652371	27652521	peak_488	151	+	10.7	7.943282347242822e-07	1.9498445997580456e-05	10.7
2	27776436	27776706	peak_489	271	+	2.37	6.309573444801941e-11	2.137962089502232e-09	2.37
2	28342471	28342651	peak_494	181	+	33.4	8.511380382023759e-09	2.39883291901949e-07	33.4
2	28358077	28358357	peak_495	281	+	3.22	1.445439770745928e-05	0.0003235936569296	3.22
2	25450946	25451186	peak_480	241	+	1.91	1.1748975549395303e-09	3.388441561392027e-08	1.91
2	28576004	28576692	peak_496	689	+	1.39	5.011872336272725e-06	0.0001148153621496	1.39
2	25297615	25297706	peak_479	92	+	1.86	0.0295120922666638	0.3999447497610974	1.86
2	25162489	25162997	peak_477	509	+	2.98	1.995262314968883e-15	6.309573444801943e-14	2.98
2	3782820	3782881	peak_463	62	+	8.02	0.0010232929922807	0.0181970085860998	8.02
2	5962435	5962646	peak_464	212	+	1.34	2.7542287033381626e-10	8.511380382023759e-09	1.34
2	6060526	6060647	peak_466	122	+	1.5	5.754399373371567e-06	0.0001318256738556	1.5
2	15085531	15085651	peak_467	121	+	2.34	0.038904514499428	0.5140436515824262	2.34
2	18069479	18070010	peak_468	532	+	76.2	1.584893192461124e-83	1.584893192461124e-81	76.2
2	18681858	18682128	peak_470	271	+	94.9	1.584893192461124e-35	1e-33	94.9
2	19663873	19663934	peak_471	62	+	2.67	0.0003162277660168	0.0058884365535558	2.67
2	24849448	24849539	peak_474	92	+	3.82	0.0009332543007969	0.0165958690743756	3.82
2	25153915	25154036	peak_475	122	+	1.94	0.0144543977074592	0.2098939883623524	1.94
2	25158853	25159093	peak_476	241	+	10.0	6.309573444801892e-35	3.981071705534986e-33	10.0
2	25175009	25175268	peak_478	260	+	1.53	1.5135612484362072e-06	3.63078054770101e-05	1.53
2	28577229	28577380	peak_497	152	+	9.35	5.011872336272715e-09	1.4125375446227557e-07	9.35
2	28579892	28580132	peak_498	241	+	2.91	3.715352290971728e-10	1.122018454301963e-08	2.91
2	29071074	29071285	peak_499	212	+	3.64	4.168693834703355e-07	1.0471285480508984e-05	3.64
2	30336739	30336949	peak_520	211	+	8.55	4.3651583224016566e-08	1.1748975549395304e-06	8.55
2	30337577	30337728	peak_521	152	+	2.0	0.003630780547701	0.0575439937337156	2.0
2	30900530	30901076	peak_522	547	+	2.86	1.2022644346174132e-05	0.0002691534803926	2.86
2	31104471	31104681	peak_523	211	+	8.55	6.309573444801943e-31	3.1622776601683787e-29	8.55
2	31105819	31106180	peak_524	362	+	8.69	1.9952623149688827e-12	6.309573444801941e-11	8.69
2	31107977	31108158	peak_525	182	+	3.65	3.467368504525317e-06	8.128305161640995e-05	3.65
2	31462752	31462962	peak_526	211	+	30.7	1.2589254117941712e-50	1e-48	30.7
2	31563272	31563333	peak_528	62	+	1.45	1.6595869074375597e-08	4.677351412871981e-07	1.45
2	31571033	31571213	peak_529	181	+	1.9	1.2589254117941665e-13	3.9810717055349695e-12	1.9
2	31649979	31650100	peak_530	122	+	12.0	0.0028840315031266	0.1538154640303035	12.0
2	31861504	31861774	peak_532	271	+	13.8	2.5118864315095717e-55	1.9952623149688663e-53	13.8
2	31861923	31862164	peak_533	242	+	2.05	0.0001737800828749	0.003388441561392	2.05
2	30233596	30233798	peak_519	203	+	1.68	0.0004677351412871	0.0087096358995608	1.68
2	30176408	30176469	peak_518	62	+	1.54	3.5481338923357534e-05	0.0007413102413009	1.54
2	30040797	30041007	peak_517	211	+	9.02	3.801893963205613e-07	9.772372209558113e-06	9.02
2	29961661	29961751	peak_516	91	+	10.7	0.0061659500186148	0.3040885025676279	10.7
2	29576140	29576231	peak_500	92	+	4.6	7.76247116628691e-06	0.0001737800828749	4.6
2	29692675	29692914	peak_501	240	+	24.1	2.4547089156850284e-06	5.7543993733715664e-05	24.1
2	29733852	29734031	peak_502	180	+	2.61	0.0002344228815319	0.0045708818961487	2.61
2	29804449	29804882	peak_504	434	+	1.27	6.9183097091893634e-09	1.9498445997580453e-07	1.27
2	32103464	32103584	peak_536	121	+	1.92	0.0001995262314968	0.0038904514499428	1.92
2	29873177	29873671	peak_507	495	+	1.85	7.943282347242789e-53	6.309573444801891e-51	1.85
2	173620976	173621187	peak_767	212	+	2.16	1.071519305237607e-06	2.630267991895381e-05	2.16
2	29889209	29889270	peak_510	62	+	1.12	0.0012022644346174	0.0208929613085403	1.12
2	29910448	29911299	peak_512	852	+	1.72	3.1622776601683793e-68	3.162277660168379e-66	1.72
2	29960257	29961003	peak_514	747	+	2.33	0.0	0.0	2.33
2	29961331	29961392	peak_515	62	+	4.58	8.709635899560814e-05	0.0017782794100389	4.58
2	29876194	29876470	peak_508	277	+	1.5	7.943282347242791e-31	3.9810717055349856e-29	1.5
2	153241264	153241594	peak_712	331	+	4.39	7.943282347242919e-87	7.943282347242921e-85	4.39
2	154533134	154533195	peak_715	62	+	1.25	5.370317963702531e-10	1.5848931924611143e-08	1.25
2	154536015	154536166	peak_716	152	+	4.28	1.258925411794166e-12	3.9810717055349695e-11	4.28
2	154709000	154709181	peak_718	182	+	1.88	1.122018454301965e-09	3.3113112148259085e-08	1.88
2	155078452	155078661	peak_719	210	+	1.62	5.011872336272714e-17	1.995262314968883e-15	1.62
2	155119520	155119668	peak_720	149	+	2.35	0.0009332543007969	0.0165958690743756	2.35
2	155659807	155660017	peak_721	211	+	5.46	7.943282347242789e-17	3.16227766016838e-15	5.46
2	155804820	155805697	peak_722	878	+	1.86	6.456542290346549e-06	0.0001479108388168	1.86
2	155821087	155821668	peak_724	582	+	1.52	1.122018454301963e-08	3.090295432513592e-07	1.52
2	155827215	155827752	peak_725	538	+	1.69	0.0034673685045253	0.0549540873857624	1.69
2	155833579	155833879	peak_726	301	+	2.98	1.0000000000000001e-24	5.0118723362727153e-23	2.98
2	153188107	153188287	peak_711	181	+	3.4	3.9810717055349695e-12	1.3182567385564046e-10	3.4
2	155837297	155838239	peak_727	943	+	3.71	5.754399373371567e-06	0.0001318256738556	3.71
2	153172882	153173182	peak_710	301	+	3.28	1.258925411794171e-34	7.943282347242789e-33	3.28
2	153109475	153109715	peak_708	241	+	4.33	1.584893192461111e-12	5.011872336272715e-11	4.33
2	136623662	136623753	peak_693	92	+	10.7	0.0061659500186148	0.3040885025676279	10.7
2	136623811	136623901	peak_694	91	+	12.0	0.0028840315031266	0.1538154640303035	12.0
2	145009673	145009942	peak_695	270	+	190.0	1.9952623149688664e-51	1.584893192461124e-49	190.0
2	146866554	146867211	peak_696	658	+	1.73	1.5848931924611241e-37	1e-35	1.73
2	148526362	148526542	peak_698	181	+	2.91	3.6307805477010173e-09	1.0232929922807536e-07	2.91
2	151384491	151384759	peak_702	269	+	2.1	5.011872336272756e-33	2.511886431509572e-31	2.1
2	151402750	151402870	peak_703	121	+	2.18	1.445439770745928e-07	3.715352290971728e-06	2.18
2	152511500	152511590	peak_704	91	+	3.09	5.888436553555884e-05	0.0012302687708123	3.09
2	152546097	152546764	peak_706	668	+	1.43	2.511886431509582e-13	1e-11	1.43
2	152733449	152734218	peak_707	770	+	2.04	1e-113	1e-111	2.04
2	157137183	157137243	peak_730	61	+	1.63	8.709635899560815e-08	2.2908676527677747e-06	1.63
2	164593167	164593258	peak_752	92	+	1.48	0.0128824955169313	0.18836490894898	1.48
2	164680055	164680867	peak_754	813	+	2.34	2.511886431509613e-75	2.511886431509613e-73	2.34
2	164734606	164734757	peak_756	152	+	2.67	0.0009772372209558	0.0173780082874937	2.67
2	167357163	167357374	peak_760	212	+	4.24	9.999999999999999e-31	5.011872336272715e-29	4.24
2	167531364	167531808	peak_761	445	+	1.88	5.011872336272756e-63	3.9810717055349846e-61	1.88
2	167774245	167774426	peak_762	182	+	4.35	1.0000000000000001e-34	5.011872336272756e-33	4.35
2	164349893	164350043	peak_751	151	+	10.7	0.0061659500186148	0.3040885025676279	10.7
2	164334104	164334164	peak_750	61	+	12.0	0.0028840315031266	0.1538154640303035	12.0
2	163941668	163942493	peak_749	826	+	1.58	3.981071705534986e-31	1.995262314968883e-29	1.58
2	163858652	163858713	peak_748	62	+	1.48	6.456542290346549e-08	1.7378008287493763e-06	1.48
2	157167671	157167851	peak_731	181	+	2.32	7.943282347242789e-36	5.0118723362727565e-34	2.32
2	157238323	157238444	peak_732	122	+	2.54	0.0003715352290971	0.0069183097091893	2.54
2	157312434	157312914	peak_733	481	+	9.82	1e-314	1e-311	9.82
2	157403693	157403963	peak_734	271	+	22.7	5.4954087385762485e-06	0.0001258925411794	22.7
2	158222741	158222919	peak_735	179	+	10.7	0.0061659500186148	0.3040885025676279	10.7
2	158223996	158224237	peak_736	242	+	28.1	2.187761623949552e-07	5.623413251903491e-06	28.1
2	158224445	158224656	peak_737	212	+	13.4	0.0013489628825916	0.0229086765276777	13.4
2	158226872	158227771	peak_738	900	+	62.8	1e-16	3.9810717055349695e-15	62.8
2	158339344	158339435	peak_740	92	+	16.0	7.943282347242822e-07	1.9498445997580456e-05	16.0
2	158598947	158599096	peak_741	150	+	13.4	0.0013489628825916	0.0229086765276777	13.4
2	160563426	160563517	peak_743	92	+	1.19	0.0002818382931264	0.0053703179637025	1.19
2	160604809	160604989	peak_744	181	+	1.54	5.623413251903491e-06	0.0001288249551693	1.54
2	162773932	162774814	peak_745	883	+	2.4	3.981071705534986e-42	3.1622776601683794e-40	2.4
2	162776351	162776472	peak_746	122	+	1.12	6.606934480075964e-06	0.0001479108388168	1.12
2	158252067	158252128	peak_739	62	+	10.7	0.0061659500186148	0.2333458062281002	10.7
2	132153161	132153372	peak_689	212	+	3.8	6.309573444801943e-15	2.511886431509582e-13	3.8
2	117955904	117956055	peak_635	152	+	1.2	0.0009332543007969	0.0165958690743756	1.2
2	118251225	118251346	peak_636	122	+	2.09	0.0025703957827688	0.0416869383470335	2.09
2	118576238	118576419	peak_639	182	+	28.1	2.187761623949552e-07	5.623413251903491e-06	28.1
2	118753274	118753425	peak_640	152	+	3.34	0.0125892541179416	0.1840772001468955	3.34
2	118754141	118754262	peak_641	122	+	3.45	8.709635899560814e-07	2.1379620895022323e-05	3.45
2	119480799	119480919	peak_645	121	+	10.7	0.0061659500186148	0.3040885025676279	10.7
2	119795806	119796077	peak_648	272	+	2.59	6.309573444801943e-15	2.511886431509582e-13	2.59
2	120449657	120449718	peak_649	62	+	3.34	0.0072443596007498	0.1119437883467151	3.34
2	121130727	121131237	peak_650	511	+	58.8	1.2589254117941665e-15	5.011872336272714e-14	58.8
2	121131506	121131896	peak_651	391	+	9.35	1.3803842646028866e-10	4.265795188015934e-09	9.35
2	117008337	117008666	peak_633	330	+	3.56	9.332543007969905e-05	0.0018620871366628	3.56
2	102613812	102613993	peak_616	182	+	12.0	0.0028840315031266	0.1538154640303035	12.0
2	102615102	102615283	peak_617	182	+	13.4	0.0013489628825916	0.0229086765276777	13.4
2	102617320	102617441	peak_618	122	+	14.7	0.0005888436553555	0.010715193052376	14.7
2	102617800	102618131	peak_619	332	+	28.1	2.187761623949552e-07	5.623413251903491e-06	28.1
2	102618430	102618581	peak_620	152	+	12.0	0.0028840315031266	0.1462177174456718	12.0
2	102618909	102619150	peak_621	242	+	24.1	2.4547089156850284e-06	5.7543993733715664e-05	24.1
2	102619989	102620559	peak_622	571	+	24.1	2.4547089156850284e-06	5.7543993733715664e-05	24.1
2	103890415	103890475	peak_624	61	+	21.4	1.2022644346174132e-05	0.0002691534803926	21.4
2	109748051	109748381	peak_626	331	+	50.8	1.584893192461124e-50	1.2589254117941714e-48	50.8
2	112073612	112074220	peak_630	609	+	2.34	0.0040738027780411	0.0645654229034655	2.34
2	121132554	121132735	peak_652	182	+	14.7	0.0006165950018614	0.0112201845430196	14.7
2	121268363	121268453	peak_654	91	+	2.2	3.16227766016838e-18	1.2589254117941662e-16	2.2
2	128936679	128936829	peak_673	151	+	3.59	2.4547089156850284e-06	5.888436553555884e-05	3.59
2	129053326	129053536	peak_675	211	+	4.81	5.128613839913657e-10	1.5135612484362072e-08	4.81
2	129643711	129643772	peak_676	62	+	4.45	0.013182567385564	0.1927524913190936	4.45
2	130116349	130116996	peak_677	648	+	2.19	6.30957344480189e-39	3.981071705534986e-37	2.19
2	130119790	130120396	peak_678	607	+	1.42	5.011872336272757e-60	3.981071705534985e-58	1.42
2	130280044	130280135	peak_679	92	+	2.13	0.0011748975549395	0.0208929613085403	2.13
2	131778717	131778926	peak_688	210	+	1.53	1.9952623149688787e-06	4.786300923226381e-05	1.53
2	128935006	128935186	peak_672	181	+	1.62	1.949844599758045e-06	4.677351412871981e-05	1.62
2	130748444	130748625	peak_682	182	+	4.84	1.0232929922807536e-05	0.0002290867652767	4.84
2	131115860	131115981	peak_683	122	+	3.01	9.772372209558112e-05	0.001949844599758	3.01
2	131124593	131125243	peak_684	651	+	1.74	9.549925860214369e-07	2.344228815319923e-05	1.74
2	131333763	131334230	peak_685	468	+	40.1	1.4125375446227556e-10	4.365158322401665e-09	40.1
2	131362496	131362735	peak_686	240	+	4.58	3.16227766016838e-18	1.2589254117941662e-16	4.58
2	130406110	130407056	peak_681	947	+	2.23	9.999999999999999e-111	1e-108	2.23
2	127448059	127448180	peak_671	122	+	13.4	0.0013489628825916	0.0229086765276777	13.4
2	129049612	129049792	peak_674	181	+	1.55	2.5118864315095823e-12	7.943282347242822e-11	1.55
2	127101980	127102459	peak_669	480	+	3.15	1.3803842646028866e-10	4.265795188015934e-09	3.15
2	121282889	121283039	peak_655	151	+	1.55	2.6915348039269142e-09	7.762471166286913e-08	1.55
2	121288674	121288734	peak_657	61	+	1.54	3.1622776601683795e-24	1.5848931924611111e-22	1.54
2	121288672	121288733	peak_659	62	+	1.49	6.309573444801944e-22	2.511886431509572e-20	1.49
2	121765653	121765714	peak_660	62	+	5.57	1.7378008287493764e-05	0.0003801893963205	5.57
2	121859086	121859528	peak_661	443	+	6.31	0.0	0.0	6.31
2	125515963	125516023	peak_664	61	+	4.01	0.0245470891568502	0.3380648362059816	4.01
2	126549247	126549308	peak_665	62	+	3.04	0.0010471285480508	0.0186208713666286	3.04
2	127069943	127070119	peak_668	177	+	2.61	7.762471166286911e-05	0.0015848931924611	2.61
2	125515133	125515311	peak_663	179	+	1.51	8.51138038202376e-06	0.0001905460717963	1.51
3	89908050	89908261	peak_1359	212	-	3.28	5.128613839913648e-07	1.2882495516931348e-05	3.28
3	89959536	89959717	peak_1362	182	-	39.4	1.9952623149688667e-38	1.2589254117941712e-36	39.4
3	89905141	89905659	peak_1358	519	-	1.45	1.2589254117941714e-30	7.943282347242789e-29	1.45
3	89853314	89853535	peak_1357	222	-	3.84	0.0002344228815319	0.0044668359215096	3.84
3	89775641	89775881	peak_1354	241	-	62.8	1e-16	3.9810717055349695e-15	62.8
3	89847802	89847982	peak_1356	181	-	2.95	3.2359365692962813e-10	1e-08	2.95
3	89847115	89847325	peak_1355	211	-	6.48	6.309573444801942e-13	1.9952623149688828e-11	6.48
3	89774983	89775283	peak_1353	301	-	211.0	1e-139	1e-137	211.0
3	89152194	89152255	peak_1344	62	-	2.23	0.0398107170553497	0.5296634438916578	2.23
3	89288527	89288588	peak_1350	62	-	3.27	0.0013489628825916	0.0229086765276777	3.27
3	89285787	89286266	peak_1349	480	-	7.79	7.943282347242823e-13	2.5118864315095823e-11	7.79
3	89285667	89285728	peak_1348	62	-	9.35	0.0128824955169313	0.5915616341754739	9.35
3	89260643	89260895	peak_1347	253	-	10.7	0.0061659500186148	0.3040885025676279	10.7
3	89153203	89153586	peak_1345	384	-	2.27	2.39883291901949e-07	6.025595860743581e-06	2.27
3	88857629	88858069	peak_1343	441	-	40.1	3.1622776601683794e-11	1.0232929922807534e-09	40.1
3	88669734	88669825	peak_1342	92	-	18.7	5.888436553555884e-05	0.0012302687708123	18.7
3	89325243	89325424	peak_1352	182	-	21.4	1.2022644346174132e-05	0.0002691534803926	21.4
3	94940034	94940271	peak_1380	238	-	6.47	1e-154	9.999999999999999e-153	6.47
3	95162210	95162420	peak_1389	211	-	3.07	0.0008912509381337	0.0158489319246111	3.07
3	95096027	95096118	peak_1388	92	-	1.11	0.0023988329190194	0.038904514499428	1.11
3	88393780	88394137	peak_1340	358	-	2.2	1e-113	1e-111	2.2
3	95093151	95093302	peak_1387	152	-	1.72	1.3489628825916533e-07	3.548133892335753e-06	1.72
3	95092642	95092912	peak_1386	271	-	3.51	6.30957344480189e-39	3.981071705534986e-37	3.51
3	95091383	95091594	peak_1385	212	-	1.69	1.5848931924611111e-13	6.309573444801943e-12	1.69
3	95090574	95090695	peak_1384	122	-	6.68	0.0048977881936844	0.0776247116628691	6.68
3	95013761	95014241	peak_1383	481	-	3.47	7.943282347242919e-69	6.309573444801891e-67	3.47
3	94941067	94941330	peak_1381	264	-	1.25	5.0118723362727146e-15	1.995262314968883e-13	1.25
3	94922638	94922759	peak_1379	122	-	9.35	0.0005888436553555	0.010715193052376	9.35
3	94914282	94914403	peak_1378	122	-	3.34	0.0072443596007498	0.1119437883467151	3.34
3	94687079	94687260	peak_1377	182	-	4.37	1.9952623149688828e-11	7.079457843841372e-10	4.37
3	94669083	94669974	peak_1373	892	-	5.08	2.511886431509572e-28	1.2589254117941711e-26	5.08
3	94407903	94407964	peak_1370	62	-	2.39	0.0056234132519034	0.087096358995608	2.39
3	92391616	92392004	peak_1369	389	-	4.9	0.0001174897554939	0.0023442288153199	4.9
3	92336374	92336493	peak_1368	120	-	13.4	0.0013489628825916	0.0229086765276777	13.4
3	92336048	92336108	peak_1367	61	-	12.0	0.0028840315031266	0.1538154640303035	12.0
3	90416655	90416805	peak_1365	151	-	2.05	2.511886431509572e-18	1e-16	2.05
3	88391937	88392117	peak_1339	181	-	1.54	1.584893192461111e-17	6.309573444801943e-16	1.54
3	88328021	88328112	peak_1337	92	-	1.8	0.0144543977074592	0.2094112455850892	1.8
3	58429811	58429992	peak_1309	182	-	6.28	9.999999999999999e-27	5.011872336272715e-25	6.28
3	57482300	57482361	peak_1308	62	-	2.67	0.0001479108388168	0.0029512092266663	2.67
3	56090672	56091032	peak_1307	361	-	31.6	7.943282347242789e-33	3.981071705534986e-31	31.6
3	54714643	54715182	peak_1306	540	-	26.7	1.5848931924611237e-80	1.9952623149688664e-78	26.7
3	53764356	53764596	peak_1305	241	-	2.69	1.2589254117941714e-57	1e-55	2.69
3	53359228	53359408	peak_1304	181	-	1.36	0.0006760829753919	0.0123026877081238	1.36
3	51427161	51427371	peak_1302	211	-	3.29	2.511886431509572e-35	1.2589254117941713e-33	3.29
3	49711713	49711774	peak_1299	62	-	2.1	0.0047863009232263	0.0758577575029183	2.1
3	49708027	49708837	peak_1298	811	-	2.38	0.0125892541179416	0.1862087136662867	2.38
3	41021980	41022160	peak_1295	181	-	2.07	3.890451449942805e-08	1.071519305237607e-06	2.07
3	41021415	41021565	peak_1294	151	-	5.68	6.309573444801929e-05	0.0012882495516931	5.68
3	38538066	38538993	peak_1293	928	-	26.7	1.2589254117941713e-61	1e-59	26.7
3	38509531	38509682	peak_1292	152	-	3.21	0.0186208713666286	0.2679168324819032	3.21
3	37364562	37364683	peak_1291	122	-	6.68	0.0005011872336272	0.009120108393559	6.68
3	36622903	36623162	peak_1289	260	-	1.42	2.2387211385683375e-08	6.165950018614822e-07	1.42
3	36511180	36511649	peak_1288	470	-	1.33	1e-10	2.818382931264449e-09	1.33
3	41037034	41037481	peak_1297	448	-	73.6	0.0	0.0	73.6
3	66879775	66879925	peak_1311	151	-	1.41	0.038904514499428	0.516416369272071	1.41
3	66888467	66889104	peak_1313	638	-	64.1	5.011872336272756e-33	2.511886431509572e-31	64.1
3	87965508	87965802	peak_1336	295	-	1.9	1.778279410038923e-10	5.495408738576248e-09	1.9
3	87830446	87830507	peak_1335	62	-	3.56	0.0004570881896148	0.0083176377110267	3.56
3	87081783	87082054	peak_1334	272	-	12.2	1e-141	1e-139	12.2
3	86989106	86989286	peak_1333	181	-	3.09	2.511886431509572e-18	1e-16	3.09
3	84405050	84405141	peak_1332	92	-	1.74	0.0018620871366628	0.0316227766016837	1.74
3	84405041	84405131	peak_1331	91	-	1.67	0.0033113112148259	0.0537031796370252	1.67
3	84352760	84352970	peak_1329	211	-	3.9	3.801893963205613e-10	1.1481536214968817e-08	3.9
3	84071398	84071459	peak_1328	62	-	5.34	0.0190546071796324	0.8483987109859958	5.34
3	81941741	81942607	peak_1326	867	-	14.7	0.0006165950018614	0.0112201845430196	14.7
3	80709811	80710022	peak_1325	212	-	17.4	0.0001288249551693	0.0025703957827688	17.4
3	80617642	80618075	peak_1324	434	-	17.4	0.0001288249551693	0.0025703957827688	17.4
3	80614269	80614540	peak_1323	272	-	18.7	5.888436553555884e-05	0.0012302687708123	18.7
3	80599693	80599814	peak_1322	122	-	16.0	0.0002818382931264	0.0053703179637025	16.0
3	79530090	79530241	peak_1320	152	-	2.09	0.0006309573444801	0.0112201845430196	2.09
3	78988402	78988552	peak_1318	151	-	2.59	0.0007244359600749	0.013182567385564	2.59
3	75802177	75802417	peak_1317	241	-	4.18	7.94328234724292e-68	7.94328234724292e-66	4.18
3	69034115	69034446	peak_1315	332	-	9.09	3.981071705534921e-91	3.98107170553492e-89	9.09
3	68981170	68981231	peak_1314	62	-	1.16	0.0015488166189124	0.0263026799189538	1.16
3	88388514	88388873	peak_1338	360	-	10.8	9.999999999999999e-185	9.999999999999999e-183	10.8
3	95231373	95231667	peak_1391	295	-	2.49	0.0001737800828749	0.003388441561392	2.49
3	95254088	95254388	peak_1393	301	-	2.67	1.5135612484362071e-05	0.0003311311214825	2.67
3	130523027	130523088	peak_1470	62	-	1.93	0.0012589254117941	0.0218776162394955	1.93
3	127602263	127602353	peak_1466	91	-	1.86	3.019951720402019e-07	7.585775750291836e-06	1.86
3	127601965	127602144	peak_1465	180	-	2.63	9.332543007969904e-07	2.290867652767775e-05	2.63
3	127340409	127340746	peak_1463	338	-	1.96	3.1622776601683794e-11	1e-09	1.96
3	123163084	123163445	peak_1460	362	-	3.56	7.244359600749906e-07	1.778279410038923e-05	3.56
3	130523806	130523987	peak_1471	182	-	7.08	6.309573444801943e-29	3.9810717055349845e-27	7.08
3	123162395	123162695	peak_1459	301	-	5.02	2.511886431509572e-49	1.9952623149688663e-47	5.02
3	122334966	122335146	peak_1456	181	-	2.28	6.456542290346549e-05	0.0013182567385564	2.28
3	122334428	122334698	peak_1455	271	-	4.18	9.999999999999999e-92	1.258925411794151e-89	4.18
3	116301465	116301768	peak_1453	304	-	20.0	9.332543007969922e-10	2.7542287033381692e-08	20.0
3	113423617	113423708	peak_1452	92	-	2.04	0.0141253754462275	0.2041737944669529	2.04
3	108887087	108887563	peak_1451	477	-	5.18	2.6302679918953816e-07	6.760829753919819e-06	5.18
3	108811341	108811996	peak_1449	656	-	2.8	0.0	0.0	2.8
3	108810805	108810925	peak_1448	121	-	2.47	0.0053703179637025	0.083176377110267	2.47
3	122413214	122413364	peak_1458	151	-	2.39	1.6595869074375631e-10	5.128613839913658e-09	2.39
3	131116315	131116465	peak_1472	151	-	3.67	2.951209226666384e-05	0.0006309573444801	3.67
3	132379744	132379835	peak_1473	92	-	1.18	0.0002344228815319	0.0045708818961487	1.18
3	132588645	132588826	peak_1474	182	-	16.7	6.760829753919818e-08	1.8197008586099824e-06	16.7
3	88410059	88410147	peak_8111	89	-	1.71	3.1622776601683794e-11	1.0964781961431827e-09	1.71
3	98069655	98069835	peak_8110	181	+	16.0	0.0002818382931264	0.0053703179637025	16.0
3	157717750	157718516	peak_1494	767	-	1.53	5.0118723362727556e-67	5.011872336272756e-65	1.53
3	157717630	157717691	peak_1493	62	-	1.33	0.0003090295432513	0.0058884365535558	1.33
3	153615031	153615732	peak_1491	702	-	1.96	6.309573444801943e-15	1.995262314968883e-13	1.96
3	146435836	146436016	peak_1489	181	-	2.92	1.737800828749376e-09	5.128613839913649e-08	2.92
3	145353205	145353473	peak_1488	269	-	1.49	5.011872336272756e-85	5.011872336272756e-83	1.49
3	144397206	144397754	peak_1487	549	-	1.43	6.760829753919819e-06	0.0001513561248436	1.43
3	144394207	144394388	peak_1486	182	-	2.11	2.951209226666384e-05	0.0006309573444801	2.11
3	144275732	144275942	peak_1485	211	-	10.1	1.995262314968883e-30	1.2589254117941714e-28	10.1
3	143910800	143910981	peak_1484	182	-	14.4	3.16227766016838e-15	1.2589254117941665e-13	14.4
3	142515286	142515454	peak_1482	169	-	1.3	0.0002290867652767	0.0044668359215096	1.3
3	137687155	137687246	peak_1481	92	-	4.01	0.009120108393559	0.136144468246595	4.01
3	137638507	137638567	peak_1480	61	-	2.48	0.028840315031266	0.3926449353995998	2.48
3	135397187	135397307	peak_1479	121	-	1.64	0.0026915348039269	0.0436515832240165	1.64
3	135296580	135297377	peak_1477	798	-	1.24	0.0138038426460288	0.2009092812608728	1.24
3	135290892	135290982	peak_1476	91	-	12.7	6.9183097091893625e-06	0.0001548816618912	12.7
3	108810418	108810538	peak_1447	121	-	1.92	0.0072443596007498	0.1119437883467151	1.92
3	108465526	108465646	peak_1444	121	-	4.3	1.5848931924611107e-11	5.248074602497733e-10	4.3
3	100950592	100950773	peak_1416	182	-	2.53	4.8977881936844667e-08	1.3182567385564074e-06	2.53
3	100949697	100950146	peak_1415	450	-	204.0	7.94328234724292e-84	7.943282347242918e-82	204.0
3	100948831	100948921	peak_1414	91	-	1.37	0.0061659500186148	0.0954992586021435	1.37
3	100592608	100592819	peak_1413	212	-	17.8	2.511886431509572e-48	1.5848931924611241e-46	17.8
3	100592219	100592549	peak_1412	331	-	17.1	1.2589254117941713e-59	1e-57	17.1
3	100050743	100051682	peak_1411	940	-	1.59	1.995262314968883e-25	1.0000000000000001e-23	1.59
3	97659130	97659311	peak_1409	182	-	1.37	5.623413251903491e-06	0.0001258925411794	1.37
3	97116512	97116663	peak_1406	152	-	2.94	0.0323593656929628	0.4335108783875289	2.94
3	96778470	96778530	peak_1405	61	-	2.07	0.0069183097091893	0.1056817509213658	2.07
3	95902879	95903283	peak_1403	405	-	18.7	3.98107170553492e-75	3.1622776601683795e-73	18.7
3	95896184	95896244	peak_1402	61	-	13.4	0.0003715352290971	0.0070794578438413	13.4
3	95805168	95805259	peak_1401	92	-	10.7	0.0061659500186148	0.3040885025676279	10.7
3	95787749	95787953	peak_1400	205	-	1.75	9.549925860214368e-09	2.691534803926914e-07	1.75
3	95671959	95672110	peak_1398	152	-	3.74	1.9952623149688787e-06	4.786300923226381e-05	3.74
3	95653989	95654820	peak_1397	832	-	13.4	0.0013489628825916	0.0229086765276777	13.4
3	95649464	95649677	peak_1396	214	-	2.97	2.187761623949552e-05	0.0004786300923226	2.97
3	95647287	95647407	peak_1395	121	-	2.54	0.0109647819614318	0.1621810097358929	2.54
3	95263479	95264364	peak_1394	886	-	2.07	0.0048977881936844	0.0776247116628691	2.07
3	101483564	101484318	peak_1418	755	-	2.64	1.5848931924611238e-70	1.2589254117941506e-68	2.64
3	101498663	101499179	peak_1420	517	-	2.01	1.9952623149688665e-57	1.5848931924611238e-55	2.01
3	108304626	108305116	peak_1441	491	-	4.28	1.3182567385564074e-08	3.63078054770101e-07	4.28
3	108016570	108016836	peak_1440	267	-	1.92	5.011872336272714e-14	1.9952623149688827e-12	1.92
3	107987072	107987633	peak_1439	562	-	1.78	1.2022644346174132e-05	0.0002691534803926	1.78
3	107655682	107655803	peak_1438	122	-	1.18	3.235936569296281e-06	7.585775750291836e-05	1.18
3	107649293	107649504	peak_1437	212	-	1.88	2.511886431509572e-57	1.9952623149688665e-55	1.88
3	107603486	107603876	peak_1436	391	-	24.1	1e-203	1e-201	24.1
3	107520532	107520682	peak_1434	151	-	3.88	5.888436553555884e-05	0.0012302687708123	3.88
3	107425093	107425154	peak_1433	62	-	9.35	0.0128824955169313	0.5915616341754739	9.35
3	107377106	107377167	peak_1432	62	-	2.67	0.0102329299228075	0.1517050367459337	2.67
3	107240090	107240450	peak_1431	361	-	76.2	1.2589254117941712e-41	1.0000000000000001e-39	76.2
3	107239730	107239911	peak_1430	182	-	3.64	7.413102413009176e-05	0.0015135612484362	3.64
3	104960221	104960372	peak_1428	152	-	6.68	0.0048977881936844	0.0776247116628691	6.68
3	104725489	104725700	peak_1426	212	-	9.09	1.7782794100389226e-09	5.248074602497723e-08	9.09
3	104397931	104398186	peak_1425	256	-	5.34	0.013182567385564	0.1927524913190936	5.34
3	103709356	103709417	peak_1424	62	-	1.95	0.0072443596007498	0.1111731727281591	1.95
3	103698383	103698819	peak_1423	437	-	80.8	3.981071705534986e-42	2.511886431509572e-40	80.8
3	101511879	101512000	peak_1422	122	-	6.62	1.5848931924611241e-43	1.2589254117941712e-41	6.62
3	101487116	101487206	peak_1419	91	-	1.39	1.5848931924611113e-14	5.011872336272716e-13	1.39
3	30960473	30960714	peak_1284	242	-	4.01	3.467368504525317e-07	8.91250938133746e-06	4.01
3	88076545	88076756	peak_1145	212	+	3.4	2.5118864315095716e-41	1.9952623149688665e-39	3.4
3	88016190	88016732	peak_1143	543	+	2.83	1.258925411794171e-38	7.94328234724279e-37	2.83
3	87963179	87963300	peak_1141	122	+	37.4	7.413102413009162e-10	2.187761623949552e-08	37.4
3	87962341	87963001	peak_1140	661	+	3.76	0.0	0.0	3.76
3	87886562	87887310	peak_1139	749	+	3.73	0.0	0.0	3.73
3	87878519	87878908	peak_1136	390	+	2.16	5.011872336272756e-81	5.011872336272756e-79	2.16
3	87878399	87878460	peak_1135	62	+	1.91	0.0001445439770745	0.0028840315031266	1.91
3	87829210	87829495	peak_1134	286	+	1.43	0.0001071519305237	0.0021379620895022	1.43
3	87826871	87827107	peak_1133	237	+	3.86	1.9952623149688666e-45	1.2589254117941714e-43	3.86
3	87822480	87822601	peak_1132	122	+	1.73	2.0417379446695278e-07	5.248074602497723e-06	1.73
3	87820431	87820637	peak_1130	207	+	1.39	9.120108393559096e-07	2.238721138568338e-05	1.39
3	87444320	87444440	peak_1129	121	+	1.91	0.0281838293126445	0.3890451449942806	1.91
3	87434580	87435224	peak_1128	645	+	1.45	0.0380189396320561	0.5093308710571954	1.45
3	86035613	86035734	peak_1127	122	+	6.68	2.5118864315095823e-14	1e-12	6.68
3	86034173	86034354	peak_1126	182	+	2.75	3.16227766016838e-18	1.2589254117941662e-16	2.75
3	85878505	85878566	peak_1125	62	+	1.33	0.0012302687708123	0.0213796208950223	1.33
3	84811112	84811352	peak_1124	241	+	2.52	2.5118864315095723e-22	1.2589254117941711e-20	2.52
3	88227957	88228416	peak_1146	460	+	1.49	7.943282347242821e-16	3.16227766016838e-14	1.49
3	88258826	88258887	peak_1147	62	+	3.84	0.0003715352290971	0.0069183097091893	3.84
3	88268384	88268565	peak_1149	182	+	1.52	3.2359365692962813e-10	9.772372209558113e-09	1.52
3	90132200	90133191	peak_1173	992	+	5.22	1e-170	1e-168	5.22
3	90007821	90007881	peak_1172	61	+	1.74	0.01	0.1489361077710915	1.74
3	89688230	89689089	peak_1169	860	+	2.08	3.16227766016838e-18	1.2589254117941662e-16	2.08
3	89680922	89681193	peak_1168	272	+	66.2	0.0	0.0	66.2
3	89652684	89652865	peak_1167	182	+	1.81	1e-16	3.9810717055349695e-15	1.81
3	89354766	89355186	peak_1166	421	+	14.8	0.0	0.0	14.8
3	89352950	89353593	peak_1165	644	+	3.22	1.445439770745928e-05	0.0003235936569296	3.22
3	89329471	89329561	peak_1164	91	+	2.47	0.0040738027780411	0.0645654229034655	2.47
3	68934952	68935232	peak_1122	281	+	1.5	7.943282347242919e-95	7.943282347242918e-93	1.5
3	89153331	89153600	peak_1162	270	+	2.81	1e-16	3.9810717055349695e-15	2.81
3	89076104	89077006	peak_1160	903	+	1.26	0.0005888436553555	0.010715193052376	1.26
3	88806265	88806326	peak_1158	62	+	4.01	0.0002089296130854	0.0040738027780411	4.01
3	88742624	88742834	peak_1157	211	+	16.0	1.2882495516931322e-10	3.981071705534969e-09	16.0
3	88551222	88551372	peak_1155	151	+	1.41	3.1622776601683798e-12	1e-10	1.41
3	88523945	88524630	peak_1154	686	+	1.6	6.30957344480193e-06	0.0001412537544622	1.6
3	88446786	88446967	peak_1152	182	+	2.53	2.9512092266663904e-09	8.511380382023759e-08	2.53
3	88446337	88446488	peak_1151	152	+	2.82	0.0001230268770812	0.002454708915685	2.82
3	88445888	88446069	peak_1150	182	+	18.7	5.888436553555884e-05	0.0012302687708123	18.7
3	89084779	89084899	peak_1161	121	+	1.72	1.5848931924611111e-13	5.011872336272715e-12	1.72
3	90155478	90156315	peak_1174	838	+	3.16	6.760829753919819e-05	0.0013803842646028	3.16
3	68402044	68402314	peak_1118	271	+	5.43	1e-79	1e-77	5.43
3	33868138	33868349	peak_1088	212	+	10.7	7.413102413009178e-08	1.9952623149688787e-06	10.7
3	33867628	33867779	peak_1087	152	+	13.4	1.949844599758045e-06	4.677351412871981e-05	13.4
3	32766016	32766351	peak_1086	336	+	1.47	5.011872336272715e-28	2.511886431509572e-26	1.47
3	32583613	32583674	peak_1084	62	+	2.97	0.0038018939632056	0.0602559586074357	2.97
3	30872757	30873205	peak_1080	449	+	5.05	0.0	0.0	5.05
3	30863991	30864171	peak_1079	181	+	2.84	1e-14	3.981071705534969e-13	2.84
3	19242409	19242644	peak_1078	236	+	13.4	2.818382931264455e-05	0.0006025595860743	13.4
3	18110337	18110427	peak_1077	91	+	12.0	0.0028840315031266	0.1538154640303035	12.0
3	16237435	16237676	peak_1076	242	+	1.79	2.187761623949552e-05	0.0004677351412871	1.79
3	9315930	9316110	peak_1068	181	+	22.7	5.4954087385762485e-06	0.0001258925411794	22.7
3	9316498	9316917	peak_1069	420	+	350.0	2.511886431509613e-98	3.16227766016838e-96	350.0
3	9349406	9349556	peak_1070	151	+	7.13	1.698243652461746e-06	4.07380277804113e-05	7.13
3	9350003	9350154	peak_1071	152	+	4.11	1.2302687708123811e-06	3.0199517204020192e-05	4.11
3	10154188	10154579	peak_1073	392	+	24.5	2.511886431509572e-17	1e-15	24.5
3	35808312	35808493	peak_1090	182	+	2.49	2.6302679918953817e-06	6.165950018614822e-05	2.49
3	40746288	40746439	peak_1091	152	+	2.54	9.772372209558113e-06	0.0002187761623949	2.54
3	40754513	40754634	peak_1092	122	+	1.57	0.0003630780547701	0.0069183097091893	1.57
3	40904590	40904859	peak_1093	270	+	53.4	3.981071705534969e-14	1.258925411794166e-12	53.4
3	65591419	65591540	peak_1114	122	+	10.7	0.0061659500186148	0.3040885025676279	10.7
3	63202840	63203111	peak_1113	272	+	10.0	1e-11	2.95120922666639e-10	10.0
3	61273636	61273876	peak_1112	241	+	25.3	1e-111	1e-109	25.3
3	60535131	60535282	peak_1111	152	+	1.35	0.0047863009232263	0.0758577575029183	1.35
3	60436178	60436299	peak_1110	122	+	4.49	1.258925411794166e-06	3.090295432513592e-05	4.49
3	58499243	58499423	peak_1109	181	+	1.46	1.995262314968883e-21	1e-19	1.46
3	58498618	58498916	peak_1108	299	+	7.99	6.309573444801893e-60	5.011872336272756e-58	7.99
3	58322825	58322886	peak_1107	62	+	1.62	0.0003715352290971	0.0069183097091893	1.62
3	68402035	68402306	peak_1119	272	+	4.67	1.2589254117941507e-76	1.258925411794151e-74	4.67
3	55441454	55441515	peak_1106	62	+	9.35	0.0128824955169313	0.5915616341754739	9.35
3	55042915	55043156	peak_1103	242	+	2.54	1.0000000000000001e-171	1e-169	2.54
3	54600257	54600675	peak_1102	419	+	2.11	5.011872336272715e-11	1.698243652461746e-09	2.11
3	53388758	53388938	peak_1101	181	+	3.04	1.3182567385564074e-05	0.0002951209226666	3.04
3	53168090	53168299	peak_1100	210	+	1.9	7.94328234724279e-43	5.011872336272756e-41	1.9
3	51323375	51324061	peak_1098	687	+	26.1	1.0000000000000001e-305	1e-302	26.1
3	51132316	51132497	peak_1097	182	+	3.02	1.9498445997580456e-05	0.0004265795188015	3.02
3	41713162	41713223	peak_1096	62	+	13.4	0.0013489628825916	0.0229086765276777	13.4
3	41568095	41568156	peak_1095	62	+	1.41	4.265795188015926e-06	0.0001	1.41
3	90161589	90161859	peak_1175	271	+	3.96	7.943282347242789e-23	3.1622776601683792e-21	3.96
3	68479741	68479892	peak_1120	152	+	13.4	0.0013489628825916	0.0229086765276777	13.4
3	90267717	90267898	peak_1177	182	+	2.49	2.5118864315095823e-12	1e-10	2.49
3	138609777	138609927	peak_1255	151	+	10.7	0.0028840315031266	0.0467735141287198	10.7
3	138608311	138608581	peak_1254	271	+	4.24	3.1622776601683794e-11	9.332543007969922e-10	4.24
3	137853183	137854147	peak_1251	965	+	1.39	3.981071705534969e-14	1.258925411794166e-12	1.39
3	137570306	137570921	peak_1249	616	+	2.52	9.999999999999999e-139	1e-135	2.52
3	136641039	136641219	peak_1248	181	+	6.49	1.380384264602884e-07	3.6307805477010094e-06	6.49
3	136375884	136376512	peak_1247	629	+	38.0	1e-107	1e-105	38.0
3	135172251	135172372	peak_1246	122	+	5.34	3.311311214825908e-05	0.0007079457843841	5.34
3	135144484	135144991	peak_1245	508	+	2.87	1e-105	1e-103	2.87
3	134953158	134953339	peak_1244	182	+	1.27	1.258925411794166e-12	3.9810717055349695e-11	1.27
3	134944135	134944196	peak_1243	62	+	1.2	0.0006760829753919	0.0123026877081238	1.2
3	134943342	134943691	peak_1242	350	+	2.66	2.511886431509613e-79	2.511886431509613e-77	2.66
3	133076149	133076210	peak_1241	62	+	1.39	0.0005370317963702	0.0097723722095581	1.39
3	132814931	132815170	peak_1240	240	+	8.46	5.011872336272716e-13	1.5848931924611107e-11	8.46
3	129688705	129688942	peak_1238	238	+	30.7	5.0118723362727156e-30	2.511886431509572e-28	30.7
3	122717970	122718268	peak_1237	299	+	7.52	1e-166	1e-164	7.52
3	121156057	121156177	peak_1236	121	+	16.0	0.0002818382931264	0.0053703179637025	16.0
3	121155700	121155939	peak_1235	240	+	4.4	2.511886431509582e-15	1e-13	4.4
3	116701197	116701348	peak_1234	152	+	1.65	0.0044668359215096	0.0707945784384138	1.65
3	116698986	116699196	peak_1233	211	+	4.55	7.943282347242822e-15	3.162277660168379e-13	4.55
3	142276326	142276834	peak_1256	509	+	1.5	2.5118864315095716e-41	1.584893192461124e-39	1.5
3	145282107	145282730	peak_1258	624	+	9.98	0.0	0.0	9.98
3	145310193	145310343	peak_1259	151	+	4.01	0.0005248074602497	0.0095499258602143	4.01
3	90166904	90167115	peak_1176	212	+	1.83	0.0269153480392691	0.370680721782576	1.83
3	27592105	27592316	peak_1282	212	-	3.49	1e-167	1.0000000000000001e-165	3.49
3	19280660	19280750	peak_1281	91	-	1.55	0.003630780547701	0.0588843655355589	1.55
3	9764558	9764648	peak_1279	91	-	2.34	0.0123026877081238	0.1794733626832526	2.34
3	9753887	9754068	peak_1278	182	-	5.04	1.2589254117941662e-16	5.0118723362727146e-15	5.04
3	9500192	9500372	peak_1276	181	-	5.34	3.090295432513592e-06	7.244359600749906e-05	5.34
3	9497198	9497439	peak_1275	242	-	11.5	9.999999999999999e-51	7.943282347242788e-49	11.5
3	116342856	116343095	peak_1232	240	+	9.47	6.309573444801943e-20	2.511886431509572e-18	9.47
3	159545427	159545637	peak_1273	211	+	1.95	2.5118864315095718e-27	1.2589254117941713e-25	1.95
3	157021095	157021215	peak_1271	121	+	10.7	0.0061659500186148	0.3040885025676279	10.7
3	152491888	152492188	peak_1269	301	+	2.57	9.999999999999999e-57	7.943282347242787e-55	2.57
3	152133683	152133774	peak_1268	92	+	1.81	0.0005370317963702	0.0097723722095581	1.81
3	152133384	152133565	peak_1267	182	+	1.37	5.370317963702533e-09	1.5488166189124826e-07	1.37
3	152073893	152073984	peak_1266	92	+	1.38	0.0004570881896148	0.0083176377110267	1.38
3	151925382	151925783	peak_1265	402	+	2.3	3.981071705534985e-45	3.162277660168379e-43	2.3
3	146110737	146110798	peak_1262	62	+	2.97	0.0038018939632056	0.0602559586074357	2.97
3	145650140	145650289	peak_1261	150	+	2.78	7.943282347242822e-06	0.0001778279410038	2.78
3	96092608	96092728	peak_1202	121	+	4.23	0.0007413102413009	0.013182567385564	4.23
3	96092309	96092370	peak_1201	62	+	4.54	0.0010232929922807	0.0181970085860998	4.54
3	96066412	96066652	peak_1200	241	+	21.4	1.2022644346174132e-05	0.0002691534803926	21.4
3	96063362	96063721	peak_1199	360	+	8.96	3.981071705534985e-32	1.995262314968883e-30	8.96
3	96062106	96062854	peak_1198	749	+	6.44	1.5848931924611236e-53	1.2589254117941712e-51	6.44
3	95570096	95570277	peak_1194	182	+	2.67	1.584893192461111e-17	6.309573444801943e-16	2.67
3	95567270	95568119	peak_1193	850	+	1.88	2.238721138568338e-05	0.0004786300923226	1.88
3	95566368	95566609	peak_1191	242	+	4.78	9.999999999999999e-33	5.011872336272715e-31	4.78
3	96508553	96508733	peak_1203	181	+	17.4	0.0001230268770812	0.002454708915685	17.4
3	95537052	95537233	peak_1190	182	+	1.65	7.943282347242821e-16	2.5118864315095823e-14	1.65
3	95018332	95018512	peak_1187	181	+	3.33	1.2589254117941714e-42	7.943282347242789e-41	3.33
3	94787537	94787748	peak_1186	212	+	7.9	5.011872336272756e-41	3.1622776601683794e-39	7.9
3	94355505	94355655	peak_1185	151	+	1.9	6.9183097091893634e-09	1.9498445997580453e-07	1.9
3	94353945	94354587	peak_1184	643	+	1.7	3.9810717055349695e-12	1.2589254117941662e-10	1.7
3	93433338	93433566	peak_1183	229	+	2.17	3.9810717055349855e-49	3.1622776601683787e-47	2.17
3	93354353	93354413	peak_1182	61	+	1.97	0.0003801893963205	0.0070794578438413	1.97
3	93354084	93354145	peak_1181	62	+	2.58	7.585775750291836e-05	0.0015488166189124	2.58
3	90565736	90565886	peak_1180	151	+	4.9	2.2387211385683376e-06	5.370317963702533e-05	4.9
3	90395030	90395120	peak_1179	91	+	1.81	1.122018454301963e-07	2.951209226666384e-06	1.81
3	90270054	90270145	peak_1178	92	+	10.7	0.0061659500186148	0.3040885025676279	10.7
3	95230016	95230106	peak_1189	91	+	1.45	4.2657951880159254e-07	1.071519305237607e-05	1.45
3	96532531	96532950	peak_1204	420	+	90.9	2.5118864315095718e-24	1.2589254117941713e-22	90.9
3	95566727	95567151	peak_1192	425	+	1.86	5.370317963702533e-07	1.3489628825916531e-05	1.86
3	108479013	108479193	peak_1228	181	+	2.9	3.467368504525317e-07	8.91250938133746e-06	2.9
3	108291573	108291663	peak_1227	91	+	1.74	0.0026302679918953	0.0426579518801592	1.74
3	108291214	108291394	peak_1226	181	+	2.67	2.951209226666384e-05	0.0006309573444801	2.67
3	107013114	107013175	peak_1225	62	+	9.35	0.0128824955169313	0.5915616341754739	9.35
3	105873307	105873367	peak_1224	61	+	2.76	0.0006165950018614	0.0112201845430196	2.76
3	104772507	104772658	peak_1223	152	+	2.79	0.0022908676527677	0.0380189396320561	2.79
3	104563086	104563296	peak_1221	211	+	3.58	1e-106	1e-103	3.58
3	103821854	103822095	peak_1218	242	+	20.0	2.0417379446695319e-10	6.309573444801943e-09	20.0
3	103187027	103187448	peak_1217	422	+	866.0	1e-267	1e-265	866.0
3	101368217	101368428	peak_1214	212	+	18.7	5.011872336272715e-12	1.778279410038923e-10	18.7
3	100829874	100830085	peak_1212	212	+	12.0	3.162277660168379e-20	1.5848931924611109e-18	12.0
3	98057016	98057077	peak_1210	62	+	2.07	0.0012589254117941	0.0218776162394955	2.07
3	98053926	98053987	peak_1209	62	+	2.48	0.0371535229097172	0.4943106869868354	2.48
3	98005426	98005547	peak_1208	122	+	14.7	6.918309709189363e-07	1.698243652461746e-05	14.7
3	103079059	103079298	peak_1216	240	+	3.74	2.511886431509572e-56	1.9952623149688663e-54	3.74
4	126126408	126126719	peak_1816	312	-	1.83	5.011872336272716e-16	1.5848931924611113e-14	1.83
4	123305497	123305768	peak_1807	272	-	18.0	5.011872336272716e-16	1.9952623149688828e-14	18.0
4	124572338	124572487	peak_1810	150	-	26.7	4.897788193684466e-07	1.230268770812381e-05	26.7
4	126072293	126072704	peak_1814	412	-	1.41	0.0001905460717963	0.0037153522909717	1.41
4	126074302	126074453	peak_1815	152	-	7.57	4.07380277804113e-08	1.096478196143185e-06	7.57
4	123288044	123288954	peak_1806	911	-	1.76	1.8620871366628656e-10	5.754399373371567e-09	1.76
4	118222199	118222380	peak_1795	182	-	28.1	2.187761623949552e-07	5.623413251903491e-06	28.1
4	122779669	122779759	peak_1803	91	-	2.12	5.248074602497723e-06	0.0001230268770812	2.12
4	120955377	120955438	peak_1802	62	-	2.15	0.0066069344800759	0.1011579454259898	2.15
4	120873996	120874206	peak_1800	211	-	2.35	5.011872336272715e-11	1.698243652461746e-09	2.35
4	120399706	120399886	peak_1798	181	-	2.11	1e-79	1e-77	2.11
4	118294399	118294549	peak_1797	151	-	1.96	1.0471285480508985e-07	2.6915348039269138e-06	1.96
4	118230425	118230726	peak_1796	302	-	4.01	0.0028840315031266	0.0467735141287198	4.01
4	118019023	118019774	peak_1793	752	-	2.2	7.943282347242789e-53	5.011872336272756e-51	2.2
4	123021174	123021573	peak_1804	400	-	3.59	6.309573444801892e-54	5.011872336272755e-52	3.59
4	131651592	131651863	peak_1843	272	-	4.27	9.999999999999999e-43	7.943282347242789e-41	4.27
4	126643818	126643969	peak_1820	152	-	4.98	9.332543007969922e-10	2.7542287033381692e-08	4.98
4	117994333	117994483	peak_1792	151	-	4.01	0.0022908676527677	0.0371535229097172	4.01
4	131664585	131664736	peak_1844	152	-	3.14	2.454708915685029e-05	0.0005248074602497	3.14
4	130068248	130068707	peak_1842	460	-	78.8	2.511886431509572e-56	1.9952623149688663e-54	78.8
4	130067861	130068130	peak_1841	270	-	82.8	9.999999999999999e-111	1e-108	82.8
4	130059842	130060761	peak_1840	920	-	2.34	1e-129	1e-127	2.34
4	129541461	129541612	peak_1837	152	-	1.82	0.0014125375446227	0.0239883291901948	1.82
4	129533033	129533124	peak_1835	92	-	1.11	0.0052480746024977	0.0812830516164099	1.11
4	129516490	129517451	peak_1833	962	-	3.56	0.0229086765276777	0.3206269324505466	3.56
4	129410698	129411256	peak_1832	559	-	1.31	3.1622776601683794e-11	9.549925860214368e-10	1.31
4	129116995	129117116	peak_1831	122	-	8.69	7.943282347242822e-07	1.9498445997580456e-05	8.69
4	129114386	129114537	peak_1830	152	-	3.21	0.0009120108393559	0.0162181009735893	3.21
4	129012405	129012526	peak_1829	122	-	13.4	0.0013489628825916	0.0229086765276777	13.4
4	129006018	129006138	peak_1827	121	-	13.4	0.0013489628825916	0.0229086765276777	13.4
4	129005511	129005959	peak_1826	449	-	33.4	8.511380382023759e-09	2.39883291901949e-07	33.4
4	128667927	128668077	peak_1825	151	-	2.05	0.0199526231496888	0.2824879974915706	2.05
4	128667658	128667808	peak_1824	151	-	3.82	0.0009332543007969	0.0165958690743756	3.82
4	127245792	127245970	peak_1823	179	-	20.0	3.9810717055349696e-08	1.071519305237607e-06	20.0
4	127244966	127245026	peak_1822	61	-	1.51	0.0371535229097172	0.5011872336272722	1.51
4	126644387	126644567	peak_1821	181	-	2.32	0.0006918309709189	0.0123026877081238	2.32
4	126210644	126211320	peak_1819	677	-	12.0	1.0000000000000001e-28	6.309573444801943e-27	12.0
4	117760629	117761047	peak_1791	419	-	2.29	0.0043651583224016	0.0691830970918936	2.29
4	43555331	43555604	peak_1737	274	-	1.45	1.4791083881682068e-10	4.570881896148752e-09	1.45
4	117738785	117739006	peak_1789	222	-	21.4	1.2022644346174132e-05	0.0002691534803926	21.4
4	62442111	62442648	peak_1758	538	-	2.27	1e-300	1.0000000000000001e-298	2.27
4	62429785	62430154	peak_1757	370	-	6.55	2.0417379446695319e-10	6.309573444801943e-09	6.55
4	62427405	62427465	peak_1756	61	-	3.21	5.128613839913648e-05	0.0010715193052376	3.21
4	62108907	62109057	peak_1755	151	-	18.7	5.888436553555884e-05	0.0012302687708123	18.7
4	59473184	59473335	peak_1754	152	-	4.19	1.2882495516931322e-10	3.981071705534969e-09	4.19
4	58800049	58800110	peak_1753	62	-	89.5	6.309573444801943e-24	3.16227766016838e-22	89.5
4	58435554	58435675	peak_1752	122	-	2.92	0.0017378008287493	0.0295120922666638	2.92
4	56877625	56877776	peak_1751	152	-	2.42	0.0006165950018614	0.0112201845430196	2.42
4	55527590	55527771	peak_1749	182	-	3.56	6.025595860743581e-06	0.0001380384264602	3.56
4	49513696	49513786	peak_1748	91	-	2.59	0.0010715193052376	0.0186208713666286	2.59
4	68680108	68680288	peak_1759	181	-	14.7	0.0006165950018614	0.0112201845430196	14.7
4	47057157	47057277	peak_1747	121	-	12.0	0.0028840315031266	0.1538154640303035	12.0
4	46119259	46119938	peak_1744	680	-	2.34	0.0013803842646028	0.0234422881531992	2.34
4	45319586	45320364	peak_1742	779	-	2.04	7.413102413009162e-10	2.2387211385683375e-08	2.04
4	44167677	44167977	peak_1741	301	-	62.1	1.0000000000000001e-39	6.309573444801891e-38	62.1
4	44126959	44127079	peak_1740	121	-	2.67	0.015135612484362	0.2197859872784824	2.67
4	43568300	43568489	peak_1739	190	-	4.54	0.0010232929922807	0.0181970085860998	4.54
4	131952943	131953243	peak_1846	301	-	18.7	1.2589254117941712e-41	7.943282347242789e-40	18.7
4	68872454	68872634	peak_1760	181	-	12.0	0.0028840315031266	0.1538154640303035	12.0
4	70328559	70328680	peak_1761	122	-	10.7	0.0026915348039269	0.0436515832240165	10.7
4	72118856	72118947	peak_1762	92	-	3.61	0.0001819700858609	0.0035481338923357	3.61
4	117017133	117017342	peak_1787	210	-	10.4	1.2589254117941665e-15	5.011872336272714e-14	10.4
4	116462886	116463096	peak_1784	211	-	1.29	6.309573444801943e-15	1.995262314968883e-13	1.29
4	109523669	109523849	peak_1782	181	-	3.77	6.309573444801941e-11	1.8620871366628653e-09	3.77
4	109311245	109311454	peak_1781	210	-	1.74	3.715352290971728e-10	1.122018454301963e-08	1.74
4	106321048	106321138	peak_1778	91	-	2.9	0.0208929613085403	0.2958012466551545	2.9
4	98643973	98644154	peak_1777	182	-	9.35	0.0128824955169313	0.5915616341754739	9.35
4	94939385	94939506	peak_1776	122	-	1.32	1.698243652461746e-05	0.0003715352290971	1.32
4	94938253	94938522	peak_1775	270	-	1.77	1e-16	3.9810717055349695e-15	1.77
4	94867246	94867337	peak_1774	92	-	2.23	0.0012589254117941	0.0218776162394955	2.23
4	88640433	88640613	peak_1770	181	-	2.67	0.0021379620895022	0.0354813389233575	2.67
4	86905701	86905792	peak_1769	92	-	9.35	0.0128824955169313	0.5915616341754739	9.35
4	86513031	86513676	peak_1768	646	-	2.41	0.0002137962089502	0.0041686938347033	2.41
4	82423313	82423494	peak_1764	182	-	1.58	0.0038904514499428	0.0616595001861482	1.58
4	81281366	81281427	peak_1763	62	-	9.35	0.0128824955169313	0.3380648362059816	9.35
4	117744469	117744530	peak_1790	62	-	2.23	0.0089125093813374	0.1355189412351036	2.23
4	156260917	156261208	peak_1956	292	-	2.32	1.584893192461111e-26	7.943282347242789e-25	2.32
4	131979028	131979756	peak_1849	729	-	1.7	2.6915348039269138e-06	6.309573444801929e-05	1.7
4	149413321	149413502	peak_1932	182	-	20.0	2.691534803926914e-05	0.0005754399373371	20.0
4	149234747	149234867	peak_1930	121	-	12.0	0.0028840315031266	0.1462177174456718	12.0
4	149045768	149046158	peak_1928	391	-	17.3	0.0	0.0	17.3
4	148701749	148701989	peak_1926	241	-	2.03	1e-107	1e-105	2.03
4	148164211	148164272	peak_1925	62	-	10.7	0.0041686938347033	0.0676082975391981	10.7
4	148163403	148163494	peak_1924	92	-	3.17	0.0028840315031266	0.0467735141287198	3.17
4	148122979	148123278	peak_1923	300	-	5.34	2.3988329190194947e-09	6.918309709189362e-08	5.34
4	148090363	148090484	peak_1921	122	-	12.0	0.0028840315031266	0.1538154640303035	12.0
4	147959010	147959190	peak_1920	181	-	2.14	1.258925411794166e-05	0.0002818382931264	2.14
4	142862332	142862633	peak_1919	302	-	6.52	3.1622776601683793e-68	3.162277660168379e-66	6.52
4	141602111	141602231	peak_1918	121	-	3.12	5.623413251903491e-06	0.0001288249551693	3.12
4	141586345	141586494	peak_1917	150	-	9.35	0.0034673685045253	0.0549540873857624	9.35
4	141490199	141490380	peak_1915	182	-	4.01	2.951209226666384e-05	0.0006309573444801	4.01
4	141450609	141450730	peak_1914	122	-	16.0	0.0002818382931264	0.0053703179637025	16.0
4	141409201	141409471	peak_1912	271	-	22.7	5.4954087385762485e-06	0.0001258925411794	22.7
4	141406596	141406776	peak_1911	181	-	3.29	0.000104712854805	0.0021379620895022	3.29
4	141406236	141406507	peak_1910	272	-	11.7	1.0715193052376047e-09	3.162277660168379e-08	11.7
4	141391177	141392150	peak_1909	974	-	20.0	1.3182567385564074e-05	0.0002951209226666	20.0
4	141204051	141204172	peak_1908	122	-	2.09	1.2022644346174132e-05	0.0002691534803926	2.09
4	149553308	149553398	peak_1933	91	-	4.01	0.0005248074602497	0.0095499258602143	4.01
4	141202402	141202853	peak_1907	452	-	2.98	1e-33	6.309573444801942e-32	2.98
4	156331452	156331690	peak_1961	239	-	3.12	5.011872336272756e-63	3.9810717055349846e-61	3.12
4	156307211	156307462	peak_1960	252	-	13.4	0.0013489628825916	0.0229086765276777	13.4
4	156284028	156284292	peak_1959	265	-	4.81	1e-109	1e-107	4.81
4	156261508	156261851	peak_1957	344	-	2.17	1.2589254117941662e-11	4.168693834703345e-10	2.17
4	43531998	43532883	peak_1734	886	-	2.09	3.16227766016838e-42	1.9952623149688662e-40	2.09
4	156258259	156258499	peak_1955	241	-	1.88	1.5848931924611113e-14	6.309573444801942e-13	1.88
4	156254556	156255077	peak_1954	522	-	1.95	1.2589254117941711e-64	1.2589254117941711e-62	1.95
4	156253236	156253378	peak_1953	143	-	1.12	0.0194984459975804	0.2741574171927882	1.12
4	156249776	156249837	peak_1952	62	-	34.7	1.584893192461111e-15	5.011872336272714e-14	34.7
4	155742147	155742421	peak_1950	275	-	5.51	2.511886431509572e-35	1.584893192461124e-33	5.51
4	155741430	155741580	peak_1949	151	-	5.34	0.0190546071796324	0.3917418771077831	5.34
4	155241102	155241253	peak_1948	152	-	30.1	7.943282347242822e-15	3.162277660168379e-13	30.1
4	155170689	155170809	peak_1947	121	-	1.8	0.0072443596007498	0.1119437883467151	1.8
4	155167181	155167625	peak_1946	445	-	1.61	0.0003715352290971	0.0069183097091893	1.61
4	155159071	155159251	peak_1945	181	-	2.64	1.995262314968883e-13	6.309573444801943e-12	2.64
4	154983415	154983504	peak_1944	90	-	10.7	0.0061659500186148	0.3040885025676279	10.7
4	152475797	152475948	peak_1942	152	-	12.0	0.0028840315031266	0.1538154640303035	12.0
4	152074358	152074509	peak_1941	152	-	2.2	0.0063095734448019	0.097723722095581	2.2
4	151132234	151132443	peak_1940	210	-	2.5	2.5118864315095823e-12	7.943282347242822e-11	2.5
4	151946152	151946273	peak_1939	122	-	24.1	2.4547089156850284e-06	5.7543993733715664e-05	24.1
4	151144658	151144719	peak_1938	62	-	10.7	0.0061659500186148	0.3040885025676279	10.7
4	149828791	149828972	peak_1935	182	-	6.35	1.2589254117941713e-18	6.309573444801943e-17	6.35
4	141202252	141202343	peak_1906	92	-	2.32	4.265795188015926e-05	0.0008912509381337	2.32
4	140841659	140841840	peak_1904	182	-	2.67	0.0014454397707459	0.0245470891568502	2.67
4	134253485	134253545	peak_1874	61	-	4.01	0.0034673685045253	0.0549540873857624	4.01
4	133883452	133883513	peak_1873	62	-	2.67	0.0009772372209558	0.0173780082874937	2.67
4	133480189	133480250	peak_1870	62	-	16.0	0.0002818382931264	0.0053703179637025	16.0
4	133479800	133480011	peak_1869	212	-	17.0	5.0118723362727146e-15	1.995262314968883e-13	17.0
4	133447967	133448177	peak_1868	211	-	2.16	1.2589254117941713e-19	5.0118723362727155e-18	2.16
4	133418416	133418477	peak_1867	62	-	1.45	0.0051286138399136	0.0794328234724281	1.45
4	133409130	133409310	peak_1866	181	-	1.54	1.5848931924611108e-29	1e-27	1.54
4	133335423	133335574	peak_1865	152	-	2.26	1.5488166189124828e-08	4.365158322401657e-07	2.26
4	133225594	133225772	peak_1863	179	-	13.4	0.0013489628825916	0.0229086765276777	13.4
4	133004984	133005103	peak_1861	120	-	17.4	3.235936569296281e-07	8.128305161640995e-06	17.4
4	132994125	132994185	peak_1860	61	-	3.34	0.0072443596007498	0.1119437883467151	3.34
4	132627692	132627843	peak_1859	152	-	1.84	0.0010232929922807	0.0177827941003892	1.84
4	132555104	132555224	peak_1858	121	-	2.63	1.949844599758045e-06	4.570881896148752e-05	2.63
4	132225373	132226297	peak_1856	925	-	1.43	0.0007079457843841	0.0125892541179416	1.43
4	132220570	132220751	peak_1855	182	-	8.46	1.995262314968883e-25	1.0000000000000001e-23	8.46
4	132220240	132220451	peak_1854	212	-	8.35	5.011872336272716e-13	1.9952623149688828e-11	8.35
4	132219582	132219702	peak_1853	121	-	1.49	0.0010964781961431	0.0190546071796324	1.49
4	132219372	132219463	peak_1852	92	-	10.0	0.0001380384264602	0.0026915348039269	10.0
4	132186995	132187234	peak_1851	240	-	9.85	1.2589254117941662e-14	3.981071705534969e-13	9.85
4	132059229	132059529	peak_1850	301	-	10.0	6.309573444801891e-53	5.011872336272756e-51	10.0
4	134474186	134474337	peak_1875	152	-	11.6	1.778279410038923e-07	4.570881896148752e-06	11.6
4	141199644	141199825	peak_1905	182	-	1.94	7.413102413009176e-05	0.0015135612484362	1.94
4	140841420	140841481	peak_1903	62	-	2.06	0.028840315031266	0.3926449353995998	2.06
4	140841120	140841211	peak_1902	92	-	1.68	0.0186208713666286	0.2673006408663311	1.68
4	140765181	140765242	peak_1901	62	-	10.7	0.0061659500186148	0.3040885025676279	10.7
4	140762679	140763043	peak_1900	365	-	10.7	0.0061659500186148	0.3040885025676279	10.7
4	140756555	140757464	peak_1898	910	-	5.79	9.120108393559096e-06	0.0002041737944669	5.79
4	138640987	138641167	peak_1896	181	-	4.9	0.0026915348039269	0.0436515832240165	4.9
4	138623076	138623137	peak_1895	62	-	1.72	0.0007762471166286	0.0138038426460288	1.72
4	138041016	138041225	peak_1894	210	-	5.43	3.9810717055349695e-12	1.4791083881682068e-10	5.43
4	136723015	136723448	peak_1893	434	-	24.1	2.4547089156850284e-06	5.7543993733715664e-05	24.1
4	136329854	136330034	peak_1892	181	-	3.9	3.162277660168379e-20	1.2589254117941713e-18	3.9
4	135777319	135777763	peak_1891	445	-	1.44	1.0000000000000001e-24	3.981071705534986e-23	1.44
4	135699847	135699937	peak_1888	91	-	4.01	0.0002089296130854	0.0040738027780411	4.01
4	135695891	135696041	peak_1887	151	-	17.4	0.0001288249551693	0.0025703957827688	17.4
4	135600878	135601161	peak_1886	284	-	1.62	0.0169824365246174	0.2409905428686594	1.62
4	135052138	135052319	peak_1885	182	-	1.91	0.0005370317963702	0.0097723722095581	1.91
4	134943666	134943906	peak_1883	241	-	2.13	3.9810717055349695e-11	1.3803842646028867e-09	2.13
4	134942383	134942623	peak_1882	241	-	4.08	1.584893192461111e-32	7.943282347242791e-31	4.08
4	134625248	134625337	peak_1880	90	-	14.7	0.0006165950018614	0.0112201845430196	14.7
4	134555551	134555612	peak_1879	62	-	9.35	0.0002884031503126	0.0053703179637025	9.35
4	134530487	134530847	peak_1877	361	-	26.7	6.309573444801891e-51	5.011872336272756e-49	26.7
4	43040071	43040282	peak_1733	212	-	22.7	5.4954087385762485e-06	0.0001258925411794	22.7
4	43029320	43029826	peak_1731	507	-	1.61	3.9810717055349856e-26	1.9952623149688833e-24	1.61
4	117713133	117713193	peak_1578	61	+	2.05	0.0199526231496888	0.2824879974915706	2.05
4	116450420	116450481	peak_1574	62	+	13.4	0.0013489628825916	0.0229086765276777	13.4
4	115946411	115946682	peak_1573	272	+	5.17	1e-123	1e-121	5.17
4	109837333	109837483	peak_1572	151	+	3.67	0.0006456542290346	0.0117489755493952	3.67
4	109242745	109242805	peak_1571	61	+	14.7	0.0006165950018614	0.0112201845430196	14.7
4	108491229	108491320	peak_1569	92	+	5.88	4.265795188015926e-05	0.0008912509381337	5.88
4	108195875	108196115	peak_1565	241	+	2.77	3.0199517204020197e-06	7.079457843841373e-05	2.77
4	107035804	107036234	peak_1564	431	+	2.81	5.011872336272715e-11	1.698243652461746e-09	2.81
4	106906262	106906532	peak_1563	271	+	12.6	1.5848931924611108e-20	7.943282347242789e-19	12.6
4	106905634	106905694	peak_1562	61	+	9.35	0.0128824955169313	0.5915616341754739	9.35
4	106296328	106296449	peak_1560	122	+	5.52	3.981071705534986e-17	1.584893192461111e-15	5.52
4	106173469	106173650	peak_1559	182	+	5.61	5.888436553555884e-07	1.445439770745928e-05	5.61
4	102617625	102617686	peak_1558	62	+	12.0	0.0028840315031266	0.1538154640303035	12.0
4	101323652	101323713	peak_1557	62	+	16.0	0.0002818382931264	0.0053703179637025	16.0
4	100860797	100861038	peak_1556	242	+	2.39	9.772372209558113e-09	2.754228703338169e-07	2.39
4	100634170	100634381	peak_1554	212	+	3.47	1.0471285480508984e-05	0.0002344228815319	3.47
4	123191820	123192419	peak_1582	600	+	2.05	3.981071705534969e-13	1.2589254117941662e-11	2.05
4	124608688	124609086	peak_1584	399	+	1.37	1.5848931924611107e-11	4.897788193684456e-10	1.37
4	129109031	129109182	peak_1610	152	+	1.32	2.187761623949552e-07	5.623413251903491e-06	1.32
4	128952242	128952483	peak_1608	242	+	5.09	2.511886431509572e-45	1.5848931924611241e-43	5.09
4	128904816	128904936	peak_1607	121	+	1.84	5.495408738576248e-07	1.3489628825916531e-05	1.84
4	128645537	128645747	peak_1604	211	+	6.48	1.9952623149688663e-53	1.2589254117941712e-51	6.48
4	126921256	126921436	peak_1602	181	+	4.16	3.16227766016838e-63	2.511886431509572e-61	4.16
4	126733536	126734495	peak_1601	960	+	1.89	0.0002818382931264	0.0053703179637025	1.89
4	126507061	126507240	peak_1599	180	+	18.7	5.888436553555884e-05	0.0012302687708123	18.7
4	126484373	126484434	peak_1598	62	+	1.84	1.0232929922807535e-06	2.454708915685029e-05	1.84
4	126459790	126460001	peak_1595	212	+	1.71	5.011872336272715e-12	1.6982436524617458e-10	1.71
4	126168957	126169137	peak_1594	181	+	8.24	1.8620871366628656e-10	5.754399373371567e-09	8.24
4	126156147	126156328	peak_1593	182	+	3.62	1.0000000000000001e-34	6.309573444801892e-33	3.62
4	125997749	125997929	peak_1592	181	+	4.36	7.943282347242789e-24	3.9810717055349856e-22	4.36
4	124978956	124979046	peak_1591	91	+	1.26	0.0075857757502918	0.1164126029410491	1.26
4	124946416	124946567	peak_1590	152	+	1.25	7.943282347242822e-15	3.162277660168379e-13	1.25
4	124836890	124836980	peak_1589	91	+	2.45	0.0077624711662869	0.1193988104464273	2.45
4	124748795	124748885	peak_1588	91	+	72.2	3.162277660168379e-19	1.2589254117941713e-17	72.2
4	124678118	124679103	peak_1587	986	+	2.1	1.995262314968883e-25	1.0000000000000001e-23	2.1
4	124645162	124645402	peak_1586	241	+	1.91	1.2589254117941661e-08	3.467368504525317e-07	1.91
4	124621872	124622133	peak_1585	262	+	1.54	6.309573444801943e-26	3.1622776601683795e-24	1.54
4	86666791	86666942	peak_1551	152	+	5.4	3.16227766016838e-18	1.2589254117941662e-16	5.4
4	43586978	43587068	peak_1519	91	+	1.94	3.9810717055349695e-05	0.0008317637711026	1.94
4	43586260	43586829	peak_1518	570	+	6.68	6.309573444801943e-21	2.511886431509572e-19	6.68
4	43584406	43584586	peak_1517	181	+	2.61	1.8620871366628656e-06	4.466835921509635e-05	2.61
4	43566733	43566912	peak_1516	180	+	6.06	2.511886431509582e-13	7.943282347242821e-12	6.06
4	43562657	43562836	peak_1515	180	+	1.72	1.9952623149688828e-11	6.165950018614808e-10	1.72
4	43495771	43495862	peak_1514	92	+	1.61	0.0001318256738556	0.0026302679918953	1.61
4	43442655	43442716	peak_1513	62	+	6.68	0.0048977881936844	0.0776247116628691	6.68
4	43425493	43425972	peak_1512	480	+	7.53	1e-137	1e-135	7.53
4	41135742	41136043	peak_1510	302	+	24.1	5.128613839913657e-10	1.5488166189124828e-08	24.1
4	21873927	21874438	peak_1505	512	+	1.88	7.943282347242789e-28	3.9810717055349856e-26	1.88
4	15958013	15958074	peak_1504	62	+	2.26	0.0125892541179416	0.1862087136662867	2.26
4	15265980	15266070	peak_1503	91	+	5.01	0.0014125375446227	0.0239883291901948	5.01
4	11585024	11585204	peak_1502	181	+	2.99	1.9054607179632485e-07	4.897788193684467e-06	2.99
4	11583979	11584219	peak_1501	241	+	2.43	2.951209226666384e-07	7.585775750291836e-06	2.43
4	11585023	11585203	peak_1500	181	+	2.99	1.9054607179632485e-07	4.897788193684467e-06	2.99
4	11583977	11584217	peak_1499	241	+	2.42	6.30957344480193e-07	1.5488166189124828e-05	2.42
4	11170002	11170153	peak_1497	152	+	13.4	0.0013489628825916	0.0229086765276777	13.4
4	9450763	9451093	peak_1496	331	+	18.7	2.511886431509572e-21	1e-19	18.7
4	8535702	8535881	peak_1495	180	+	2.42	1.9952623149688832e-16	7.943282347242822e-15	2.42
4	43037072	43037253	peak_1732	182	-	5.9	1.4791083881682068e-10	4.466835921509635e-09	5.9
4	21900312	21900463	peak_1506	152	+	10.7	0.0006456542290346	0.0117489755493952	10.7
4	89094625	89094686	peak_1552	62	+	2.12	8.31763771102671e-06	0.0001862087136662	2.12
4	44032455	44032576	peak_1521	122	+	1.46	8.91250938133746e-08	2.3442288153199226e-06	1.46
4	80829596	80829657	peak_1550	62	+	10.7	0.0061659500186148	0.3040885025676279	10.7
4	65531784	65531964	peak_1549	181	+	4.1	2.0417379446695278e-07	5.248074602497723e-06	4.1
4	59220226	59220467	peak_1544	242	+	4.49	1e-15	3.981071705534969e-14	4.49
4	59217046	59217167	peak_1543	122	+	2.34	0.0123026877081238	0.1794733626832526	2.34
4	57895635	57895726	peak_1542	92	+	1.3	0.0074131024130091	0.1129795914672797	1.3
4	57894616	57894857	peak_1541	242	+	65.5	1.584893192461111e-17	6.309573444801943e-16	65.5
4	57893927	57894197	peak_1540	271	+	5.36	1e-178	1e-175	5.36
4	57893507	57893688	peak_1539	182	+	5.34	3.9810717055349695e-11	1.288249551693132e-09	5.34
4	45972359	45972907	peak_1522	549	+	13.4	0.0013489628825916	0.0229086765276777	13.4
4	55390713	55390774	peak_1537	62	+	1.9	0.0074131024130091	0.1122018454301963	1.9
4	55350900	55350961	peak_1535	62	+	1.28	8.912509381337459e-07	2.187761623949552e-05	1.28
4	53860010	53860251	peak_1534	242	+	3.54	2.5118864315095718e-24	1.2589254117941713e-22	3.54
4	53764130	53764281	peak_1533	152	+	3.17	0.0033113112148259	0.0537031796370252	3.17
4	53566755	53566936	peak_1532	182	+	41.4	6.309573444801941e-11	1.9498445997580416e-09	41.4
4	49653263	49654237	peak_1530	975	+	1.21	0.001949844599758	0.0331131121482591	1.21
4	49650032	49650303	peak_1528	272	+	1.77	2.511886431509572e-58	1.9952623149688665e-56	1.77
4	48181591	48181742	peak_1527	152	+	2.81	0.003019951720402	0.0489778819368446	2.81
4	47413581	47413762	peak_1526	182	+	2.97	0.0025703957827688	0.0416869383470335	2.97
4	46503032	46503273	peak_1525	242	+	15.7	3.9810717055349856e-26	1.9952623149688833e-24	15.7
4	129501559	129501620	peak_1612	62	+	32.1	1.905460717963248e-08	5.248074602497723e-07	32.1
4	129886487	129886608	peak_1614	122	+	17.4	0.0001288249551693	0.0025703957827688	17.4
4	155642617	155642678	peak_1699	62	+	1.91	0.0007244359600749	0.0128824955169313	1.91
4	154104295	154104864	peak_1697	570	+	9.02	6.309573444801943e-19	2.511886431509572e-17	9.02
4	154100183	154100393	peak_1696	211	+	1.68	2.511886431509572e-20	1.2589254117941713e-18	1.68
4	154069475	154069902	peak_1695	428	+	1.5	3.3884415613920275e-06	7.943282347242822e-05	1.5
4	154066109	154066169	peak_1694	61	+	3.01	0.0489778819368446	0.6382634861905486	3.01
4	154046083	154046263	peak_1693	181	+	17.4	1.122018454301963e-05	0.0002511886431509	17.4
4	152474141	152474322	peak_1692	182	+	13.4	0.0013489628825916	0.0229086765276777	13.4
4	152465631	152465722	peak_1691	92	+	2.67	0.0021379620895022	0.0354813389233575	2.67
4	152390950	152391220	peak_1689	271	+	3.56	1.9952623149688665e-35	1.2589254117941713e-33	3.56
4	152389546	152389726	peak_1688	181	+	2.6	0.0005011872336272	0.009120108393559	2.6
4	152191365	152191426	peak_1686	62	+	12.0	0.0028840315031266	0.0676082975391981	12.0
4	152063938	152064449	peak_1685	512	+	1.86	5.011872336272714e-17	1.995262314968883e-15	1.86
4	150952035	150952245	peak_1684	211	+	2.43	1.5848931924611111e-19	6.309573444801943e-18	2.43
4	150705285	150705346	peak_1682	62	+	1.64	0.0001	0.0020417379446695	1.64
4	150704717	150704777	peak_1681	61	+	2.07	0.0001698243652461	0.0033113112148259	2.07
4	150700406	150701298	peak_1680	893	+	5.25	1e-245	9.999999999999999e-244	5.25
4	150699370	150699490	peak_1679	121	+	2.72	4.8977881936844667e-08	1.288249551693135e-06	2.72
4	150490817	150491027	peak_1678	211	+	1.23	2.5118864315095823e-11	8.317637711026708e-10	1.23
4	149732278	149732398	peak_1677	121	+	1.77	0.0003715352290971	0.0069183097091893	1.77
4	149728574	149729486	peak_1675	913	+	1.62	2.511886431509572e-21	1e-19	1.62
4	152192963	152193161	peak_1687	199	+	9.35	0.0128824955169313	0.5915616341754739	9.35
4	155940069	155940949	peak_1702	881	+	2.17	2.511886431509572e-17	1e-15	2.17
4	155942802	155943042	peak_1704	241	+	4.82	3.162277660168379e-26	1.5848931924611108e-24	4.82
4	42980501	42980841	peak_1730	341	-	2.87	3.981071705534986e-31	1.995262314968883e-29	2.87
4	42980351	42980442	peak_1729	92	-	20.0	2.691534803926914e-05	0.0005754399373371	20.0
4	41773504	41773895	peak_1728	392	-	3.41	0.0007762471166286	0.0138038426460288	3.41
4	41115295	41115505	peak_1725	211	-	4.13	2.29086765276777e-10	6.9183097091893634e-09	4.13
4	41114845	41114966	peak_1724	122	-	1.41	0.0186208713666286	0.2660725059798809	1.41
4	40947844	40948054	peak_1723	211	-	1.49	5.011872336272715e-20	1.9952623149688832e-18	1.49
4	40261393	40261543	peak_1722	151	-	1.19	1.0715193052376048e-10	3.3113112148259078e-09	1.19
4	33248050	33248260	peak_1721	211	-	4.51	4.466835921509635e-09	1.2589254117941664e-07	4.51
4	15998078	15998139	peak_1720	62	-	4.01	0.0083176377110267	0.1267651865857845	4.01
4	11321927	11322137	peak_1717	211	-	5.34	3.981071705534969e-13	1.2589254117941662e-11	5.34
4	11264602	11264842	peak_1715	241	-	17.4	4.466835921509635e-07	1.122018454301963e-05	17.4
4	11254018	11254258	peak_1714	241	-	14.9	5.011872336272714e-26	2.5118864315095718e-24	14.9
4	10991222	10991343	peak_1713	122	-	3.27	4.466835921509635e-05	0.0009332543007969	3.27
4	9633542	9633723	peak_1712	182	-	17.4	0.0001288249551693	0.0025703957827688	17.4
4	9450760	9451091	peak_1711	332	-	14.7	2.511886431509572e-21	1e-19	14.7
4	4764305	4764366	peak_1709	62	-	5.34	0.0190546071796324	0.8483987109859958	5.34
4	156329713	156330360	peak_1707	648	+	1.53	1.2589254117941712e-41	7.943282347242789e-40	1.53
4	156028623	156028713	peak_1705	91	+	15.8	5.011872336272715e-20	1.9952623149688832e-18	15.8
4	11960302	11960392	peak_1718	91	-	10.7	0.0061659500186148	0.3040885025676279	10.7
4	156331188	156331714	peak_1708	527	+	2.49	2.511886431509613e-77	2.511886431509613e-75	2.49
4	137297431	137297881	peak_1640	451	+	5.78	1e-194	9.999999999999999e-193	5.78
4	137270127	137270188	peak_1639	62	+	2.09	0.0001659586907437	0.0032359365692962	2.09
4	136267852	136268063	peak_1638	212	+	2.02	6.309573444801944e-22	2.511886431509572e-20	2.02
4	135694541	135694696	peak_1636	156	+	9.35	0.0128824955169313	0.5915616341754739	9.35
4	135586087	135586398	peak_1634	312	+	4.56	7.943282347242789e-47	6.309573444801892e-45	4.56
4	134653231	134653292	peak_1632	62	+	1.56	0.0031622776601683	0.0512861383991364	1.56
4	134251000	134251238	peak_1631	239	+	24.9	6.309573444801892e-45	3.9810717055349854e-43	24.9
4	134200147	134200740	peak_1630	594	+	1.66	9.999999999999999e-193	9.999999999999999e-191	1.66
4	137331838	137331899	peak_1641	62	+	1.44	0.0074131024130091	0.1122018454301963	1.44
4	133214773	133214922	peak_1628	150	+	4.01	8.317637711026709e-05	0.0016982436524617	4.01
4	132790738	132790919	peak_1625	182	+	14.7	5.4954087385762485e-06	0.0001258925411794	14.7
4	132738810	132739400	peak_1624	591	+	30.7	1e-147	1.0000000000000001e-145	30.7
4	132262860	132263330	peak_1622	471	+	1.53	2.511886431509582e-15	1e-13	1.53
4	131628207	131628298	peak_1621	92	+	2.65	5.011872336272715e-11	1.698243652461746e-09	2.65
4	131627668	131628119	peak_1620	452	+	4.04	0.0	0.0	4.04
4	130258908	130259088	peak_1616	181	+	7.48	1.2589254117941712e-32	7.943282347242791e-31	7.48
4	129901737	129902161	peak_1615	425	+	13.4	2.187761623949552e-05	0.0004786300923226	13.4
4	132857845	132858026	peak_1626	182	+	2.51	0.0001905460717963	0.0037153522909717	2.51
4	133149367	133149488	peak_1627	122	+	1.82	0.0026915348039269	0.0446683592150963	1.82
4	137854072	137854163	peak_1644	92	+	1.65	2.187761623949552e-08	6.025595860743581e-07	1.65
4	148140863	148141074	peak_1668	212	+	4.04	7.943282347242788e-49	5.0118723362727545e-47	4.04
4	137691880	137691941	peak_1643	62	+	2.41	0.0038018939632056	0.0616595001861482	2.41
4	148128035	148128906	peak_1667	872	+	3.01	1.3489628825916531e-05	0.0002951209226666	3.01
4	148025351	148025530	peak_1666	180	+	20.0	1.348962882591656e-09	3.9810717055349696e-08	20.0
4	141056335	141056605	peak_1664	271	+	8.69	1.2589254117941662e-16	5.0118723362727146e-15	8.69
4	141048826	141049607	peak_1663	782	+	1.7	1.0000000000000001e-159	1e-157	1.7
4	140731720	140732335	peak_1661	616	+	10.7	0.0061659500186148	0.3040885025676279	10.7
4	140450261	140450531	peak_1660	271	+	3.16	1.5848931924611238e-48	1.2589254117941714e-46	3.16
4	140449574	140449754	peak_1659	181	+	2.85	1.1748975549395302e-05	0.0002630267991895	2.85
4	148224923	148225162	peak_1670	240	+	7.48	6.309573444801943e-14	1.9952623149688827e-12	7.48
4	140447871	140448499	peak_1658	629	+	1.32	1.2302687708123813e-08	3.388441561392028e-07	1.32
4	139346646	139346797	peak_1655	152	+	6.68	5.754399373371567e-06	0.0001318256738556	6.68
4	139347065	139347275	peak_1656	211	+	8.15	1.2589254117941711e-26	6.309573444801943e-25	8.15
4	148142450	148142631	peak_1669	182	+	4.52	1.1481536214968817e-07	3.0199517204020197e-06	4.52
4	139147735	139148426	peak_1651	692	+	1.42	1.2882495516931351e-08	3.63078054770101e-07	1.42
4	139018710	139018950	peak_1650	241	+	4.04	2.511886431509572e-61	2.511886431509572e-59	4.04
4	139344226	139344406	peak_1654	181	+	3.3	8.709635899560814e-06	0.0001949844599758	3.3
5	108515638	108515788	peak_2371	151	-	9.35	0.0128824955169313	0.5915616341754739	9.35
5	108581616	108582257	peak_2372	642	-	1.29	7.943282347242791e-20	3.16227766016838e-18	1.29
5	108718024	108718175	peak_2374	152	-	1.42	1.737800828749376e-09	5.0118723362727256e-08	1.42
5	108808540	108808601	peak_2376	62	-	10.7	0.0061659500186148	0.3040885025676279	10.7
5	110252949	110253170	peak_2377	222	-	2.59	1.4454397707459278e-10	4.466835921509635e-09	2.59
5	110922641	110922821	peak_2379	181	-	2.42	5.011872336272757e-46	3.162277660168379e-44	2.42
5	110927595	110927835	peak_2380	241	-	4.1	9.999999999999999e-123	1e-120	4.1
5	113236854	113237005	peak_2385	152	-	3.44	0.0028840315031266	0.0467735141287198	3.44
5	110928106	110928495	peak_2381	390	-	16.1	1e-146	1e-144	16.1
5	112490757	112490906	peak_2383	150	-	2.62	2.754228703338169e-05	0.0005888436553555	2.62
5	112569198	112569319	peak_2384	122	-	10.7	0.0061659500186148	0.3040885025676279	10.7
5	113881076	113881256	peak_2386	181	-	1.63	0.0060255958607435	0.0933254300796991	1.63
5	110255378	110255973	peak_2378	596	-	6.63	1e-85	1.2589254117941508e-83	6.63
5	110987462	110987643	peak_2382	182	-	5.34	0.0007585775750291	0.0134896288259165	5.34
5	108016825	108016915	peak_2369	91	-	3.56	0.0004570881896148	0.0083176377110267	3.56
5	113883667	113883908	peak_2387	242	-	3.29	7.943282347242919e-79	7.94328234724292e-77	3.29
5	100186565	100186745	peak_2353	181	-	1.39	1.2589254117941663e-09	3.7153522909717286e-08	1.39
5	100540369	100540753	peak_2355	385	-	3.01	1e-13	3.1622776601683798e-12	3.01
5	100591366	100591517	peak_2357	152	-	3.34	0.0005370317963702	0.01	3.34
5	102217576	102217787	peak_2360	212	-	2.57	2.754228703338169e-05	0.0005888436553555	2.57
5	103114400	103114461	peak_2363	62	-	9.35	0.0128824955169313	0.5915616341754739	9.35
5	104232887	104232978	peak_2364	92	-	10.7	0.0061659500186148	0.3040885025676279	10.7
5	106783555	106783676	peak_2366	122	-	2.11	0.0016982436524617	0.028840315031266	2.11
5	106844461	106844642	peak_2367	182	-	15.6	1.8620871366628656e-10	5.754399373371567e-09	15.6
5	107257070	107257131	peak_2368	62	-	3.47	3.63078054770101e-07	9.120108393559096e-06	3.47
5	113932590	113932710	peak_2390	121	-	9.35	0.0128824955169313	0.5915616341754739	9.35
5	118205154	118205365	peak_2411	212	-	4.23	3.981071705534969e-13	1.2589254117941662e-11	4.23
5	118293199	118293469	peak_2412	271	-	7.91	1.9952623149688665e-61	1.584893192461124e-59	7.91
5	118329309	118329460	peak_2413	152	-	16.0	0.0002818382931264	0.0053703179637025	16.0
5	121147380	121147531	peak_2417	152	-	13.4	0.0013489628825916	0.0229086765276777	13.4
5	121269312	121269940	peak_2418	629	-	5.19	0.0	0.0	5.19
5	121270656	121270747	peak_2419	92	-	1.82	8.91250938133744e-10	2.630267991895381e-08	1.82
5	121583278	121583459	peak_2422	182	-	1.23	3.235936569296281e-07	8.128305161640995e-06	1.23
5	121710091	121710825	peak_2423	735	-	1.99	3.9810717055349695e-16	1.5848931924611113e-14	1.99
5	100185733	100186506	peak_2352	774	-	1.39	2.511886431509572e-20	1e-18	1.39
5	122510190	122510309	peak_2424	120	-	2.63	5.754399373371567e-06	0.0001318256738556	2.63
5	117230849	117230910	peak_2409	62	-	1.8	0.0144543977074592	0.2094112455850892	1.8
5	115395047	115395107	peak_2406	61	-	1.44	0.0058884365535558	0.0912010839355909	1.44
5	113980556	113980825	peak_2391	270	-	1.91	6.309573444801891e-52	5.011872336272756e-50	1.91
5	113980974	113981124	peak_2392	151	-	1.44	2.5118864315095823e-11	8.709635899560795e-10	1.44
5	114080701	114080942	peak_2393	242	-	8.02	6.165950018614822e-05	0.0012589254117941	8.02
5	114502669	114502908	peak_2394	240	-	2.03	3.16227766016838e-14	1.258925411794166e-12	2.03
5	114503800	114503920	peak_2395	121	-	1.47	6.456542290346549e-06	0.0001479108388168	1.47
5	115272853	115273034	peak_2396	182	-	2.08	3.019951720402019e-09	8.511380382023759e-08	2.08
5	115281248	115281309	peak_2397	62	-	1.45	0.0380189396320561	0.5093308710571954	1.45
5	115281547	115281727	peak_2398	181	-	1.86	2.511886431509582e-13	7.943282347242821e-12	1.86
5	115281786	115281936	peak_2399	151	-	1.24	4.897788193684467e-06	0.0001122018454301	1.24
5	115283310	115283580	peak_2400	271	-	1.8	5.011872336272756e-76	5.011872336272756e-74	1.8
5	115285402	115285582	peak_2401	181	-	1.34	3.9810717055349695e-11	1.202264434617413e-09	1.34
5	115295908	115296238	peak_2403	331	-	7.4	1.9952623149688666e-66	1.9952623149688667e-64	7.4
5	115410448	115410598	peak_2407	151	-	1.91	7.943282347242823e-08	2.0892961308540407e-06	1.91
5	100184473	100185001	peak_2351	529	-	2.58	1e-211	9.999999999999999e-210	2.58
5	36771682	36771922	peak_2296	241	-	1.65	5.0118723362727155e-18	1.9952623149688832e-16	1.65
5	36772549	36772700	peak_2297	152	-	3.7	1.2022644346174132e-05	0.0002691534803926	3.7
5	36773327	36773448	peak_2298	122	-	1.36	1.995262314968879e-07	5.128613839913648e-06	1.36
5	36905431	36905846	peak_2299	416	-	4.45	1.5848931924611237e-36	1.0000000000000001e-34	4.45
5	36952599	36952750	peak_2300	152	-	1.4	1e-15	3.981071705534969e-14	1.4
5	36953546	36954086	peak_2301	541	-	4.76	9.999999999999999e-302	1e-299	4.76
5	37467505	37467625	peak_2303	121	-	1.55	0.0001659586907437	0.0032359365692962	1.55
5	41975797	41975857	peak_2305	61	-	1.29	0.003388441561392	0.0549540873857624	1.29
5	41989670	41989851	peak_2306	182	-	2.52	2.5118864315095823e-11	8.91250938133744e-10	2.52
5	44383874	44383964	peak_2308	91	-	2.16	0.0002137962089502	0.0040738027780411	2.16
5	36641180	36641480	peak_2295	301	-	14.0	2.0892961308540408e-08	5.754399373371567e-07	14.0
5	35259766	35260588	peak_2294	823	-	1.86	1.3803842646028866e-10	4.168693834703347e-09	1.86
5	34793786	34793964	peak_2291	179	-	2.29	0.0087096358995608	0.1306170888131841	2.29
5	122598898	122598989	peak_2425	92	-	1.22	0.0007762471166286	0.0138038426460288	1.22
5	31346997	31347247	peak_2277	251	-	7.64	2.2908676527677704e-09	6.606934480075964e-08	7.64
5	31348784	31349058	peak_2278	275	-	1.97	5.754399373371567e-06	0.0001318256738556	1.97
5	31357219	31357428	peak_2279	210	-	3.22	5.248074602497723e-08	1.3803842646028838e-06	3.22
5	31360337	31360924	peak_2281	588	-	2.45	5.011872336272756e-35	3.1622776601683787e-33	2.45
5	32893793	32893853	peak_2284	61	-	2.39	0.0003090295432513	0.0058884365535558	2.39
5	33405666	33405757	peak_2285	92	-	1.34	0.0013489628825916	0.0229086765276777	1.34
5	33926897	33926988	peak_2288	92	-	1.47	0.0018620871366628	0.0316227766016837	1.47
5	34058615	34058984	peak_2289	370	-	1.3	0.0001584893192461	0.0030902954325135	1.3
5	100183499	100183680	peak_2350	182	-	1.34	0.0001513561248436	0.0029512092266663	1.34
5	90416194	90416285	peak_2335	92	-	1.49	0.0057543993733715	0.0891250938133745	1.49
5	92110404	92110777	peak_2339	374	-	33.1	1e-100	3.98107170553492e-99	33.1
5	92202818	92202909	peak_2340	92	-	1.09	0.0018620871366628	0.0309029543251359	1.09
5	92432077	92432646	peak_2341	570	-	4.54	9.999999999999999e-31	5.011872336272715e-29	4.54
5	92438165	92438975	peak_2342	811	-	1.19	1e-05	0.0002238721138568	1.19
5	92589621	92589741	peak_2343	121	-	10.7	0.0061659500186148	0.161064563517827	10.7
5	93353549	93353936	peak_2345	388	-	2.05	0.0001380384264602	0.0026915348039269	2.05
5	98032859	98032950	peak_2346	92	-	1.19	0.0229086765276777	0.3191537855100761	1.19
5	86289416	86289477	peak_2333	62	-	1.8	0.0102329299228075	0.1527566058238073	1.8
5	77457542	77457633	peak_2330	92	-	1.73	0.0020417379446695	0.0338844156139202	1.73
5	65546181	65546331	peak_2316	151	-	11.4	3.090295432513592e-05	0.0006606934480075	11.4
5	65547697	65548341	peak_2317	645	-	2.63	5.0118723362727565e-84	5.011872336272756e-82	2.63
5	65854248	65855241	peak_2319	994	-	2.12	1.9952623149688832e-16	7.943282347242822e-15	2.12
5	65855300	65855451	peak_2320	152	-	14.7	6.025595860743582e-08	1.584893192461114e-06	14.7
5	72671509	72671570	peak_2321	62	-	2.87	5.888436553555884e-09	1.6595869074375596e-07	2.87
5	72697730	72697887	peak_2322	158	-	2.31	0.0181970085860998	0.2576321157002575	2.31
5	73178107	73178288	peak_2323	182	-	2.32	0.0026915348039269	0.0446683592150963	2.32
5	73254735	73254826	peak_2325	92	-	3.12	0.0125892541179416	0.1840772001468955	3.12
5	73495964	73496054	peak_2326	91	-	12.0	0.0028840315031266	0.1538154640303035	12.0
5	73791343	73791403	peak_2327	61	-	10.7	0.0061659500186148	0.3040885025676279	10.7
5	74366014	74366135	peak_2328	122	-	16.0	0.0002818382931264	0.0053703179637025	16.0
5	77555563	77555741	peak_2331	179	-	1.9	3.98107170553492e-75	3.98107170553492e-73	1.9
5	144672993	144673204	peak_2545	212	-	10.7	0.0007413102413009	0.013182567385564	10.7
5	122925670	122925850	peak_2428	181	-	3.46	3.0199517204020197e-06	7.079457843841373e-05	3.46
5	140326621	140327010	peak_2528	390	-	24.1	1e-123	1e-121	24.1
5	140338858	140338948	peak_2529	91	-	3.79	0.0023988329190194	0.038904514499428	3.79
5	142710445	142710626	peak_2531	182	-	53.4	3.981071705534986e-21	1.5848931924611111e-19	53.4
5	142717178	142717329	peak_2532	152	-	2.21	3.6307805477010173e-09	1.0471285480508985e-07	2.21
5	142722667	142723415	peak_2533	749	-	2.67	0.0229086765276777	0.3206269324505466	2.67
5	142725901	142725961	peak_2534	61	-	1.43	0.0009772372209558	0.0173780082874937	1.43
5	142772905	142773146	peak_2537	242	-	2.43	4.073802778041122e-09	1.1481536214968817e-07	2.43
5	142803086	142803387	peak_2538	302	-	42.8	2.5118864315095823e-11	8.709635899560795e-10	42.8
5	139994742	139994922	peak_2523	181	-	3.06	1.1481536214968817e-06	2.818382931264455e-05	3.06
5	137729658	137729869	peak_2506	212	-	9.35	5.011872336272715e-09	1.4125375446227557e-07	9.35
5	137820483	137820783	peak_2509	301	-	2.2	1e-79	1e-77	2.2
5	138138860	138139160	peak_2510	301	-	3.92	1.2589254117941665e-13	3.9810717055349695e-12	3.92
5	138142476	138142567	peak_2511	92	-	10.7	2.5703957827688645e-05	0.0005495408738576	10.7
5	138165885	138166606	peak_2512	722	-	1.69	1.0000000000000001e-126	1.0000000000000001e-124	1.69
5	138167661	138167898	peak_2513	238	-	1.22	1.62181009735893e-05	0.0003548133892335	1.22
5	138177236	138178088	peak_2514	853	-	5.46	1.9952623149688666e-74	1.9952623149688665e-72	5.46
5	138185250	138185713	peak_2515	464	-	6.35	1.0232929922807536e-07	2.6915348039269138e-06	6.35
5	138258337	138258487	peak_2516	151	-	2.36	0.0027542287033381	0.0446683592150963	2.36
5	139761188	139761279	peak_2522	92	-	8.69	0.0005888436553555	0.010715193052376	8.69
5	137682748	137682988	peak_2505	241	-	16.8	1e-227	1.0000000000000001e-225	16.8
5	143237638	143237729	peak_2541	92	-	14.7	0.0006165950018614	0.0112201845430196	14.7
5	150961423	150961484	peak_2564	62	-	21.4	1.2022644346174132e-05	0.0002691534803926	21.4
5	150969327	150969448	peak_2565	122	-	2.83	3.981071705534969e-06	9.120108393559096e-05	2.83
5	151157061	151157211	peak_2566	151	-	9.35	0.0128824955169313	0.5915616341754739	9.35
5	146955202	146955353	peak_8122	152	-	9.35	0.0006456542290346	0.0117489755493952	9.35
5	142889464	142889643	peak_8121	180	-	2.95	3.981071705534986e-42	2.511886431509572e-40	2.95
5	142853719	142853900	peak_8120	182	-	13.4	0.0013489628825916	0.0229086765276777	13.4
5	123752180	123752241	peak_8118	62	-	1.49	0.003630780547701	0.0588843655355589	1.49
5	123751311	123751462	peak_8117	152	-	1.51	0.0030902954325135	0.0501187233627272	1.51
5	34333708	34334097	peak_8116	390	-	161.0	1e-255	1e-253	161.0
5	144740945	144741036	peak_8112	92	+	3.69	5.888436553555884e-07	1.445439770745928e-05	3.69
5	149559540	149559811	peak_2563	272	-	4.43	1e-120	1e-118	4.43
5	143249806	143250436	peak_2542	631	-	3.98	7.943282347242789e-21	3.162277660168379e-19	3.98
5	148986363	148986423	peak_2560	61	-	29.4	9.772372209558112e-08	2.5703957827688647e-06	29.4
5	144153753	144154104	peak_2544	352	-	2.9	0.0181970085860998	0.2576321157002575	2.9
5	144814983	144815134	peak_2546	152	-	12.0	1.4791083881682072e-05	0.0003235936569296	12.0
5	146147788	146148027	peak_2551	240	-	1.83	3.162277660168379e-19	1.2589254117941713e-17	1.83
5	146148414	146148504	peak_2552	91	-	3.04	1.584893192461111e-15	6.309573444801943e-14	3.04
5	146672216	146672606	peak_2553	391	-	8.69	1e-103	1e-101	8.69
5	146955188	146955333	peak_2554	146	-	26.7	4.897788193684466e-07	1.230268770812381e-05	26.7
5	148265149	148265569	peak_2555	421	-	2.49	1.2589254117941506e-68	1.2589254117941508e-66	2.49
5	148266918	148267218	peak_2556	301	-	8.15	5.011872336272714e-14	1.9952623149688827e-12	8.15
5	148289152	148289213	peak_2557	62	-	1.84	0.0144543977074592	0.2108628149933289	1.84
5	148489388	148489599	peak_2558	212	-	10.8	2.511886431509572e-44	1.584893192461124e-42	10.8
5	148985546	148986304	peak_2559	759	-	2.58	0.0	0.0	2.58
5	148987501	148987682	peak_2561	182	-	1.38	3.9810717055349695e-15	1.5848931924611111e-13	1.38
5	137649828	137650008	peak_2504	181	-	9.09	1.0232929922807536e-08	2.8840315031266057e-07	9.09
5	137606289	137607175	peak_2503	887	-	1.67	1.3182567385564074e-05	0.0002951209226666	1.67
5	137528696	137529133	peak_2502	438	-	1.49	4.365158322401665e-09	1.2302687708123812e-07	1.49
5	125354776	125354896	peak_2449	121	-	2.39	0.0056234132519034	0.087096358995608	2.39
5	125499717	125500523	peak_2450	807	-	1.4	0.0033113112148259	0.0537031796370252	1.4
5	129842799	129843528	peak_2451	730	-	2.85	9.999999999999999e-193	9.999999999999999e-191	2.85
5	129910025	129910085	peak_2452	61	-	1.47	7.413102413009177e-06	0.0001659586907437	1.47
5	130274750	130275050	peak_2454	301	-	2.9	1.9952623149688833e-24	1e-22	2.9
5	130284131	130284371	peak_2456	241	-	1.64	1.3182567385564074e-07	3.467368504525317e-06	1.64
5	131466919	131467100	peak_2457	182	-	18.7	5.888436553555884e-05	0.0012302687708123	18.7
5	134197096	134198095	peak_2459	1000	-	1.46	0.0010232929922807	0.0177827941003892	1.46
5	134267405	134267616	peak_2461	212	-	4.58	1.2589254117941713e-18	5.011872336272714e-17	4.58
5	134531565	134531746	peak_2462	182	-	14.7	4.677351412871981e-05	0.0009772372209558	14.7
5	123666781	123666871	peak_2430	91	-	3.38	5.128613839913648e-06	0.0001174897554939	3.38
5	123838600	123838721	peak_2431	122	-	3.91	3.890451449942805e-06	9.120108393559096e-05	3.91
5	123845468	123846381	peak_2432	914	-	1.33	1.7378008287493765e-07	4.466835921509635e-06	1.33
5	124510269	124510420	peak_2436	152	-	10.7	0.0061659500186148	0.136144468246595	10.7
5	124538034	124538125	peak_2438	92	-	2.41	2.2387211385683376e-06	5.370317963702533e-05	2.41
5	124563587	124563914	peak_2439	328	-	3.56	0.0041686938347033	0.0676082975391981	3.56
5	125094906	125095027	peak_2442	122	-	14.7	6.9183097091893625e-06	0.0001548816618912	14.7
5	125103944	125104215	peak_2443	272	-	5.31	6.309573444801891e-44	3.981071705534986e-42	5.31
5	125125061	125125362	peak_2445	302	-	3.32	3.981071705534986e-37	2.511886431509572e-35	3.32
5	134551737	134551918	peak_2465	182	-	13.4	0.000102329299228	0.002089296130854	13.4
5	134649682	134650012	peak_2466	331	-	3.49	1e-149	1e-147	3.49
5	137090834	137091133	peak_2487	300	-	3.36	6.309573444801943e-12	1.8620871366628656e-10	3.36
5	137091251	137091490	peak_2488	240	-	3.6	5.011872336272714e-14	1.9952623149688827e-12	3.6
5	137134617	137134767	peak_2489	151	-	1.76	4.677351412871981e-06	0.0001071519305237	1.76
5	137134886	137135187	peak_2490	302	-	2.26	5.011872336272756e-36	3.1622776601683794e-34	2.26
5	137140245	137140545	peak_2491	301	-	3.23	1.584893192461124e-35	1e-33	3.23
5	137140963	137141772	peak_2492	810	-	506.0	1e-173	1.0000000000000001e-171	506.0
5	137142520	137142910	peak_2493	391	-	5.14	3.1622776601683794e-40	1.9952623149688667e-38	5.14
5	137295487	137295774	peak_2494	288	-	1.78	3.9810717055349695e-12	1.2302687708123812e-10	1.78
5	137305333	137305454	peak_2496	122	-	1.18	0.0028840315031266	0.0467735141287198	1.18
5	137305603	137305664	peak_2497	62	-	12.0	0.0028840315031266	0.1538154640303035	12.0
5	137310234	137311130	peak_2498	897	-	3.32	1e-106	1e-104	3.32
5	137312398	137312488	peak_2499	91	-	13.4	0.0012022644346174	0.0208929613085403	13.4
5	137313358	137313688	peak_2500	331	-	19.4	7.943282347242788e-54	6.309573444801891e-52	19.4
5	137526448	137526716	peak_2501	269	-	3.39	1.2589254117941713e-22	5.0118723362727136e-21	3.39
5	137074628	137074989	peak_2486	362	-	12.0	1.4791083881682072e-05	0.0003235936569296	12.0
5	137063905	137063995	peak_2484	91	-	2.21	0.0003890451449942	0.0072443596007498	2.21
5	137011467	137011738	peak_2483	272	-	3.01	0.0186208713666286	0.2660725059798809	3.01
5	135089950	135090103	peak_2469	154	-	2.67	0.0014454397707459	0.0245470891568502	2.67
5	135410915	135411096	peak_2470	182	-	1.86	0.0002818382931264	0.0053703179637025	1.86
5	135436341	135436462	peak_2472	122	-	13.4	0.0013489628825916	0.0229086765276777	13.4
5	135463152	135463950	peak_2473	799	-	1.29	0.0003890451449942	0.0072443596007498	1.29
5	135764338	135764489	peak_2474	152	-	7.02	2.0417379446695317e-09	6.025595860743582e-08	7.02
5	135939540	135939781	peak_2476	242	-	3.55	2.511886431509572e-52	1.9952623149688664e-50	3.55
5	135940080	135940261	peak_2477	182	-	1.44	5.0118723362727156e-30	2.511886431509572e-28	1.44
5	136161017	136161078	peak_2478	62	-	8.02	0.0012022644346174	0.0208929613085403	8.02
5	136178831	136178952	peak_2479	122	-	1.71	0.0048977881936844	0.0776247116628691	1.71
5	136210081	136210291	peak_2480	211	-	1.53	2.754228703338169e-07	7.079457843841373e-06	1.53
5	136308297	136308478	peak_2481	182	-	5.79	9.120108393559096e-06	0.0002041737944669	5.79
5	137011287	137011378	peak_2482	92	-	1.43	0.0019054607179632	0.0316227766016837	1.43
5	135937562	135937713	peak_2475	152	-	1.8	3.090295432513592e-05	0.0006606934480075	1.8
5	122510206	122510326	peak_2148	121	+	2.63	5.754399373371567e-06	0.0001318256738556	2.63
5	31064895	31065132	peak_2273	238	-	2.53	1.5848931924611106e-16	6.309573444801943e-15	2.53
5	73471081	73471292	peak_2062	212	+	2.93	2.0892961308540407e-06	5.011872336272725e-05	2.93
5	74696199	74696775	peak_2064	577	+	3.76	1e-108	1e-106	3.76
5	74752459	74752789	peak_2066	331	+	2.07	1e-205	1e-203	2.07
5	76346971	76347031	peak_2068	61	+	3.21	0.0038018939632056	0.0616595001861482	3.21
5	76355710	76356463	peak_2069	754	+	1.91	0.0001174897554939	0.0023442288153199	1.91
5	77006486	77006546	peak_2071	61	+	10.7	0.0061659500186148	0.3040885025676279	10.7
5	77131970	77132182	peak_2073	213	+	1.61	3.3884415613920275e-06	7.943282347242822e-05	1.61
5	77429124	77429305	peak_2074	182	+	2.19	1.0471285480508984e-08	2.8840315031266057e-07	2.19
5	77431072	77431133	peak_2075	62	+	2.23	0.0186208713666286	0.2660725059798809	2.23
5	72446677	72446738	peak_2060	62	+	18.7	5.888436553555884e-05	0.0012302687708123	18.7
5	67464506	67464627	peak_2058	122	+	3.64	7.079457843841373e-06	0.0001621810097358	3.64
5	48529694	48529934	peak_2044	241	+	6.68	5.623413251903491e-09	1.6218100973589298e-07	6.68
5	52898915	52899156	peak_2045	242	+	3.23	2.511886431509583e-07	6.456542290346549e-06	3.23
5	52976749	52976900	peak_2046	152	+	4.39	0.0001621810097358	0.0031622776601683	4.39
5	53023292	53023970	peak_2047	679	+	2.36	1.9952623149688663e-84	2.5118864315096128e-82	2.36
5	53747802	53748448	peak_2048	647	+	10.4	0.0	0.0	10.4
5	53810665	53810756	peak_2049	92	+	1.42	1.8197008586099827e-05	0.0003981071705534	1.42
5	64508379	64508649	peak_2051	271	+	2.69	1e-13	3.9810717055349695e-12	2.69
5	64987229	64987289	peak_2052	61	+	1.77	0.0001071519305237	0.0021379620895022	1.77
5	64988184	64988453	peak_2053	270	+	40.1	1.2589254117941713e-19	6.309573444801943e-18	40.1
5	65566191	65566400	peak_2054	210	+	13.4	8.709635899560797e-09	2.454708915685029e-07	13.4
5	67444463	67444703	peak_2057	241	+	5.44	2.511886431509572e-29	1.2589254117941712e-27	5.44
5	54273277	54273487	peak_2050	211	+	3.62	6.165950018614811e-09	1.7378008287493765e-07	3.62
5	37544358	37544478	peak_2041	121	+	1.94	0.0003890451449942	0.0072443596007498	1.94
5	86983619	86983800	peak_2078	182	+	1.24	1.5488166189124826e-07	3.981071705534969e-06	1.24
5	88703386	88703505	peak_2080	120	+	1.34	3.162277660168379e-13	1e-11	1.34
5	104002259	104002320	peak_2101	62	+	1.69	0.0001819700858609	0.0035481338923357	1.69
5	104457896	104458077	peak_2103	182	+	6.24	2.4547089156850284e-06	5.7543993733715664e-05	6.24
5	104607465	104607975	peak_2104	511	+	8.11	1e-303	1e-300	8.11
5	104669374	104669465	peak_2106	92	+	3.44	0.0028840315031266	0.0467735141287198	3.44
5	107131910	107132030	peak_2108	121	+	2.57	7.585775750291836e-07	1.9054607179632484e-05	2.57
5	108051173	108051645	peak_2109	473	+	1.71	1.0000000000000001e-162	1e-160	1.71
5	108496712	108497161	peak_2111	450	+	12.5	2.511886431509572e-31	1.2589254117941713e-29	12.5
5	110253074	110253253	peak_2112	180	+	2.33	2.570395782768865e-07	6.456542290346549e-06	2.33
5	110355623	110356411	peak_2113	789	+	1.35	2.818382931264455e-06	6.606934480075965e-05	1.35
5	110378988	110379109	peak_2114	122	+	7.57	0.0001230268770812	0.002454708915685	7.57
5	110801436	110801825	peak_2115	390	+	7.0	1e-129	1e-127	7.0
5	103981789	103981880	peak_2100	92	+	1.32	3.090295432513592e-06	7.244359600749906e-05	1.32
5	103738911	103739122	peak_2099	212	+	1.54	2.511886431509572e-18	1e-16	1.54
5	103698099	103698714	peak_2097	616	+	1.52	9.549925860214368e-10	2.8183829312644554e-08	1.52
5	91039099	91039338	peak_2083	240	+	1.42	5.011872336272715e-19	2.511886431509572e-17	1.42
5	91040556	91040795	peak_2084	240	+	1.79	1e-140	9.999999999999999e-139	1.79
5	91772833	91773014	peak_2085	182	+	2.17	0.0002951209226666	0.0054954087385762	2.17
5	92285796	92286005	peak_2086	210	+	4.6	1.9952623149688828e-11	6.025595860743568e-10	4.6
5	92753016	92753491	peak_2087	476	+	3.19	1e-119	1e-117	3.19
5	88702527	88703061	peak_2079	535	+	3.43	0.0	0.0	3.43
5	93319994	93320085	peak_2090	92	+	1.57	3.019951720402019e-07	7.76247116628691e-06	1.57
5	93321553	93321763	peak_2091	211	+	2.31	6.309573444801892e-33	3.981071705534986e-31	2.31
5	93415384	93415653	peak_2092	270	+	23.4	1.9952623149688833e-24	1e-22	23.4
5	100576959	100577097	peak_2093	139	+	3.92	1e-178	1e-176	3.92
5	100577187	100577366	peak_2094	180	+	2.98	9.999999999999999e-33	6.309573444801943e-31	2.98
5	100946492	100946552	peak_2095	61	+	1.45	0.0003981071705534	0.0074131024130091	1.45
5	101929299	101929360	peak_2096	62	+	1.97	0.0013489628825916	0.0229086765276777	1.97
5	24682180	24682858	peak_1982	679	+	2.32	4.265795188015926e-05	0.0008912509381337	2.32
5	24706655	24706776	peak_1984	122	+	1.66	0.0001230268770812	0.002454708915685	1.66
5	24797015	24797105	peak_1985	91	+	12.0	0.0028840315031266	0.1538154640303035	12.0
5	28282101	28282372	peak_1988	272	+	3.61	2.511886431509613e-85	3.162277660168379e-83	3.61
5	28594526	28594647	peak_1990	122	+	1.85	0.0003890451449942	0.0072443596007498	1.85
5	28620219	28620340	peak_1992	122	+	2.78	0.0010715193052376	0.0190546071796324	2.78
5	29640230	29640590	peak_1993	361	+	2.59	1e-160	1e-157	2.59
5	29986389	29986630	peak_1994	242	+	56.1	1e-22	5.0118723362727136e-21	56.1
5	30385940	30386060	peak_1995	121	+	2.51	0.0005754399373371	0.0104712854805089	2.51
5	31022619	31022679	peak_1996	61	+	2.67	0.0123026877081238	0.1807174126010927	2.67
5	31298027	31298117	peak_2274	91	-	13.4	0.0013489628825916	0.0229086765276777	13.4
5	24645737	24645798	peak_1981	62	+	1.54	0.0039810717055349	0.0630957344480193	1.54
5	24640984	24641221	peak_1980	238	+	1.5	0.0008317637711026	0.014791083881682	1.5
5	3580617	3580858	peak_1963	242	+	2.31	5.0118723362727155e-24	1.9952623149688828e-22	2.31
5	3853183	3853363	peak_1965	181	+	6.39	1.2589254117941713e-44	9.999999999999999e-43	6.39
5	8118605	8118903	peak_1967	299	+	4.8	3.1622776601683794e-40	1.9952623149688667e-38	4.8
5	14726237	14726298	peak_1968	62	+	10.7	0.0061659500186148	0.3040885025676279	10.7
5	14730911	14731092	peak_1969	182	+	17.4	0.0001288249551693	0.0025703957827688	17.4
5	14731450	14731691	peak_1970	242	+	21.4	1.2022644346174132e-05	0.0002691534803926	21.4
5	23639438	23639649	peak_1973	212	+	30.1	7.943282347242822e-15	3.162277660168379e-13	30.1
5	23707735	23707826	peak_1975	92	+	2.23	0.0043651583224016	0.0691830970918936	2.23
5	24606885	24607296	peak_1976	412	+	1.81	5.888436553555884e-05	0.0012022644346174	1.81
5	24634441	24634747	peak_1978	307	+	1.34	8.51138038202376e-06	0.0001905460717963	1.34
5	17934221	17934550	peak_1971	330	+	2.24	2.511886431509613e-98	3.16227766016838e-96	2.24
5	31030436	31030967	peak_1998	532	+	2.31	1.288249551693132e-09	3.7153522909717286e-08	2.31
5	31355050	31355476	peak_1999	427	+	1.95	8.128305161640995e-06	0.0001819700858609	1.95
5	31408731	31408910	peak_2000	180	+	22.7	5.4954087385762485e-06	0.0001258925411794	22.7
5	34509681	34509741	peak_2023	61	+	4.68	0.0026915348039269	0.0436515832240165	4.68
5	34720537	34720717	peak_2025	181	+	26.7	4.897788193684466e-07	1.230268770812381e-05	26.7
5	35122514	35122665	peak_2027	152	+	28.1	2.187761623949552e-07	5.623413251903491e-06	28.1
5	34012707	34012918	peak_2020	212	+	1.71	1.5848931924611241e-52	9.999999999999999e-51	1.71
5	37110898	37111019	peak_2032	122	+	10.7	0.0061659500186148	0.3040885025676279	10.7
5	37111436	37111616	peak_2033	181	+	14.7	0.0006165950018614	0.0112201845430196	14.7
5	36642230	36642679	peak_2030	450	+	9.6	1.5848931924611237e-36	1.0000000000000001e-34	9.6
5	33879106	33879227	peak_2019	122	+	2.67	0.0346736850452531	0.4677351412871982	2.67
5	33549148	33549407	peak_2017	260	+	2.08	0.0097723722095581	0.1455459080581966	2.08
5	31668449	31668780	peak_2001	332	+	17.4	1.5848931924611108e-29	1e-27	17.4
5	31771446	31771537	peak_2004	92	+	2.0	0.01	0.1496235656094433	2.0
5	32293174	32293385	peak_2006	212	+	4.04	1.0000000000000001e-29	6.309573444801943e-28	4.04
5	32293744	32293925	peak_2007	182	+	4.01	1.2589254117941662e-14	5.011872336272716e-13	4.01
5	32313116	32313297	peak_2010	182	+	1.42	7.244359600749906e-05	0.0014791083881682	1.42
5	33176219	33177125	peak_2013	907	+	4.25	0.0	0.0	4.25
5	33183903	33184203	peak_2014	301	+	1.61	2.511886431509613e-75	2.511886431509613e-73	1.61
5	33184472	33184562	peak_2015	91	+	3.45	8.912509381337459e-05	0.0018197008586099	3.45
5	32312157	32312308	peak_2009	152	+	2.37	1.9498445997580456e-05	0.0004265795188015	2.37
5	112455908	112455969	peak_2117	62	+	2.1	0.0194984459975804	0.278612116862977	2.1
5	34053249	34053430	peak_2021	182	+	6.35	6.309573444801943e-12	2.1877616239495518e-10	6.35
5	139235325	139235386	peak_2219	62	+	1.35	0.0138038426460288	0.2013724249862388	1.35
5	139785233	139786145	peak_2220	913	+	6.35	1.2589254117941712e-32	6.309573444801943e-31	6.35
5	139786740	139787217	peak_2221	478	+	5.6	9.999999999999999e-183	1e-180	5.6
5	140427535	140428404	peak_2224	870	+	2.13	1e-179	1e-177	2.13
5	140601119	140601210	peak_2225	92	+	10.7	0.0061659500186148	0.3040885025676279	10.7
5	142442460	142442551	peak_2226	92	+	3.82	0.0009332543007969	0.0165958690743756	3.82
5	142444288	142444499	peak_2227	212	+	17.3	1e-67	1e-65	17.3
5	142446176	142446387	peak_2228	212	+	32.1	5.011872336272757e-60	5.011872336272756e-58	32.1
5	142654848	142654909	peak_2229	62	+	1.43	8.128305161640995e-06	0.0001819700858609	1.43
5	142958461	142958701	peak_2230	241	+	5.3	7.943282347242789e-38	5.011872336272756e-36	5.3
5	143389592	143389773	peak_2232	182	+	2.16	5.011872336272715e-12	1.6218100973589328e-10	2.16
5	143693157	143693650	peak_2233	494	+	3.18	2.570395782768865e-08	6.918309709189363e-07	3.18
5	139235206	139235266	peak_2218	61	+	1.98	2.754228703338169e-05	0.0005888436553555	1.98
5	139135977	139136157	peak_2217	181	+	2.67	1.122018454301963e-05	0.0002454708915685	2.67
5	138188509	138188844	peak_2216	336	+	3.18	6.309573444801943e-19	3.16227766016838e-17	3.18
5	138185776	138185896	peak_2215	121	+	1.66	3.981071705534985e-19	1.584893192461111e-17	1.66
5	137372643	137372794	peak_2199	152	+	18.7	5.888436553555884e-05	0.0012302687708123	18.7
5	137522088	137522458	peak_2201	371	+	2.83	1.9952623149688664e-36	1.258925411794171e-34	2.83
5	137636222	137636610	peak_2202	389	+	2.55	0.0001737800828749	0.0034673685045253	2.55
5	137636375	137636606	peak_2203	232	+	2.55	0.0001737800828749	0.0034673685045253	2.55
5	137777728	137778015	peak_2204	288	+	2.09	7.413102413009176e-05	0.0015135612484362	2.09
5	137794926	137795046	peak_2205	121	+	1.18	1.0232929922807536e-05	0.0002290867652767	1.18
5	143803542	143803632	peak_2234	91	+	9.35	0.0128824955169313	0.5915616341754739	9.35
5	137820497	137820794	peak_2208	298	+	2.2	6.3095734448018916e-68	6.309573444801891e-66	2.2
5	138103057	138103147	peak_2209	91	+	4.34	0.0041686938347033	0.0676082975391981	4.34
5	138161962	138162229	peak_2211	268	+	21.4	6.309573444801943e-12	2.0417379446695319e-10	21.4
5	138174341	138174493	peak_2212	153	+	1.66	0.0012022644346174	0.0208929613085403	1.66
5	138177228	138177468	peak_2213	241	+	5.88	6.309573444801892e-73	6.309573444801891e-71	5.88
5	138177735	138177915	peak_2214	181	+	1.8	2.5118864315095823e-12	1e-10	1.8
5	137060629	137061462	peak_2198	834	+	150.0	0.0	0.0	150.0
5	144037253	144037344	peak_2235	92	+	3.74	0.0061659500186148	0.0954992586021435	3.74
5	145060390	145060510	peak_2237	121	+	4.23	0.0007413102413009	0.013182567385564	4.23
5	21965695	21966688	peak_2259	994	-	1.91	3.1622776601683787e-33	1.584893192461111e-31	1.91
5	23983156	23983396	peak_2262	241	-	2.41	2.511886431509572e-48	1.5848931924611241e-46	2.41
5	24235477	24235688	peak_2263	212	-	5.92	6.45654229034655e-07	1.584893192461114e-05	5.92
5	24623685	24623746	peak_2264	62	-	3.56	0.0436515832240165	0.5727960309858292	3.56
5	24650016	24650106	peak_2265	91	-	2.47	0.0053703179637025	0.083176377110267	2.47
5	24778510	24778750	peak_2266	241	-	1.58	6.309573444801943e-25	3.16227766016838e-23	1.58
5	25047354	25047592	peak_2269	239	-	7.88	5.011872336272755e-52	3.981071705534986e-50	7.88
5	27977414	27977564	peak_2270	151	-	1.84	3.9810717055349695e-11	1.1748975549395303e-09	1.84
5	30264897	30265077	peak_2271	181	-	3.25	1.2302687708123811e-06	2.951209226666384e-05	3.25
5	30326338	30326398	peak_2272	61	-	1.44	2.4547089156850333e-09	7.079457843841374e-08	1.44
5	21156296	21156567	peak_2257	272	-	3.52	5.128613839913648e-07	1.258925411794166e-05	3.52
5	9169457	9169577	peak_2256	121	-	2.23	0.0043651583224016	0.0691830970918936	2.23
5	5743857	5744315	peak_2255	459	-	5.45	4.3651583224016655e-10	1.2882495516931351e-08	5.45
5	145104022	145104202	peak_2239	181	+	4.51	2.5118864315095717e-33	1.584893192461111e-31	4.51
5	146409675	146409945	peak_2245	271	+	38.8	3.2359365692962813e-10	9.772372209558113e-09	38.8
5	144383386	144383537	peak_2236	152	+	13.4	0.0013489628825916	0.0229086765276777	13.4
5	146772506	146772716	peak_2246	211	+	1.04	0.0002754228703338	0.0052480746024977	1.04
5	147483187	147483278	peak_2248	92	+	8.02	0.0012022644346174	0.0208929613085403	8.02
5	3852714	3852775	peak_2250	62	-	2.67	0.0229086765276777	0.3206269324505466	2.67
5	4806416	4806536	peak_2251	121	-	10.7	0.0061659500186148	0.3040885025676279	10.7
5	4807914	4807975	peak_2252	62	-	13.4	0.0013489628825916	0.0229086765276777	13.4
5	5588944	5589064	peak_2253	121	-	4.01	0.0013489628825916	0.0229086765276777	4.01
5	5719947	5720187	peak_2254	241	-	3.21	4.4668359215096346e-08	1.2022644346174132e-06	3.21
5	137017020	137017455	peak_2197	436	+	1.94	5.011872336272757e-44	3.981071705534986e-42	1.94
5	146168039	146168220	peak_2242	182	+	2.23	3.388441561392027e-08	9.332543007969904e-07	2.23
5	135917125	135918005	peak_2195	881	+	1.57	5.011872336272756e-89	5.011872336272756e-87	1.57
5	120260974	120261155	peak_2140	182	+	2.03	3.9810717055349854e-38	2.511886431509572e-36	2.03
5	120671253	120671313	peak_2142	61	+	13.4	0.0013489628825916	0.0229086765276777	13.4
5	121822449	121822510	peak_2144	62	+	1.21	0.0012882495516931	0.0223872113856834	1.21
5	122492431	122492522	peak_2147	92	+	1.9	2.5118864315095823e-12	7.943282347242822e-11	1.9
5	122543952	122544130	peak_2149	179	+	1.71	1.584893192461111e-12	5.011872336272715e-11	1.71
5	122579429	122579640	peak_2150	212	+	3.42	3.1622776601683794e-84	3.16227766016838e-82	3.42
5	122581467	122582166	peak_2151	700	+	6.56	1.0000000000000001e-165	1.0000000000000001e-163	6.56
5	123168160	123168221	peak_2152	62	+	9.35	0.0128824955169313	0.5915616341754739	9.35
5	123290094	123290155	peak_2153	62	+	10.7	0.0061659500186148	0.3040885025676279	10.7
5	123392377	123392768	peak_2154	392	+	38.8	3.2359365692962813e-10	9.772372209558113e-09	38.8
5	123593508	123593809	peak_2155	302	+	13.4	7.943282347242791e-20	3.16227766016838e-18	13.4
5	3573358	3573449	peak_1962	92	+	2.0	0.028840315031266	0.3962780342554394	2.0
5	124045326	124045628	peak_2156	303	+	2.0	1.2589254117941713e-17	5.011872336272716e-16	2.0
5	118401467	118401887	peak_2138	421	+	6.18	1.2589254117941507e-67	1.258925411794151e-65	6.18
5	117508787	117508936	peak_2136	150	+	1.43	2.0892961308540409e-07	5.370317963702533e-06	1.43
5	115085809	115085900	peak_2122	92	+	1.34	0.0001122018454301	0.0022387211385683	1.34
5	115149374	115149435	peak_2123	62	+	12.0	0.0028840315031266	0.1538154640303035	12.0
5	115417814	115417905	peak_2124	92	+	1.77	1e-06	2.454708915685029e-05	1.77
5	115481157	115481217	peak_2126	61	+	1.82	0.0052480746024977	0.083176377110267	1.82
5	118114854	118115035	peak_2137	182	+	6.35	5.888436553555884e-05	0.0012302687708123	6.35
5	115481480	115481599	peak_2127	120	+	12.0	0.0028840315031266	0.1538154640303035	12.0
5	115693595	115693716	peak_2129	122	+	1.99	5.4954087385762485e-06	0.0001258925411794	1.99
5	115760322	115760473	peak_2131	152	+	1.42	0.0008317637711026	0.014791083881682	1.42
5	115769966	115770207	peak_2132	242	+	53.9	1e-147	1.0000000000000001e-145	53.9
5	124135449	124136114	peak_2159	666	+	2.61	2.511886431509572e-62	2.5118864315095717e-60	2.61
5	130088822	130089122	peak_2178	301	+	3.55	3.9810717055349854e-39	2.511886431509572e-37	3.55
5	130181356	130181566	peak_2179	211	+	22.7	5.4954087385762485e-06	0.0001258925411794	22.7
5	130270965	130271145	peak_2180	181	+	2.57	3.715352290971728e-07	9.332543007969906e-06	2.57
5	130872269	130872450	peak_2181	182	+	17.4	0.0001288249551693	0.0025703957827688	17.4
5	135078964	135079085	peak_2183	122	+	3.56	0.0436515832240165	0.5727960309858292	3.56
5	135093203	135093263	peak_2184	61	+	10.7	0.0061659500186148	0.3040885025676279	10.7
5	135210080	135210290	peak_2186	211	+	1.84	3.9810717055349695e-16	1.5848931924611113e-14	1.84
5	135216177	135216297	peak_2187	121	+	2.23	0.0001380384264602	0.0027542287033381	2.23
5	135246080	135246351	peak_2189	272	+	1.6	3.9810717055349206e-69	3.162277660168379e-67	1.6
5	135273187	135273487	peak_2192	301	+	3.77	1e-170	1e-167	3.77
5	135274803	135274983	peak_2193	181	+	1.55	3.1622776601683798e-12	1.0471285480508984e-10	1.55
5	124065179	124065351	peak_2158	173	+	1.14	0.0005248074602497	0.0095499258602143	1.14
5	134171265	134171475	peak_2182	211	+	3.48	6.309573444801941e-11	1.8197008586099823e-09	3.48
5	124628588	124629187	peak_2163	600	+	6.36	1e-216	1.0000000000000001e-214	6.36
5	124254622	124254866	peak_2161	245	+	10.7	0.0002951209226666	0.0054954087385762	10.7
5	124705977	124706127	peak_2165	151	+	3.45	3.1622776601683794e-11	9.549925860214368e-10	3.45
5	124939814	124940120	peak_2166	307	+	2.75	0.0002884031503126	0.0054954087385762	2.75
5	124963150	124963330	peak_2167	181	+	1.58	1.6982436524617458e-10	5.248074602497734e-09	1.58
5	124964106	124964287	peak_2168	182	+	5.41	3.16227766016838e-15	1e-13	5.41
5	124964435	124964765	peak_2169	331	+	25.5	0.0	0.0	25.5
5	125589735	125590171	peak_2171	437	+	2.02	1.6218100973589328e-10	5.011872336272715e-09	2.02
5	124139937	124140181	peak_2160	245	+	3.21	2.951209226666384e-06	6.918309709189363e-05	3.21
5	129097489	129097836	peak_2174	348	+	3.41	7.943282347242789e-35	5.011872336272756e-33	3.41
5	129578493	129578554	peak_2175	62	+	2.07	3.981071705534969e-07	1e-05	2.07
5	125593579	125593759	peak_2173	181	+	2.94	2.187761623949552e-05	0.0004786300923226	2.94
6	87768924	87768985	peak_2846	62	-	2.03	0.0018197008586099	0.0301995172040201	2.03
6	83785704	83785825	peak_2832	122	-	2.59	2.0892961308540407e-06	5.011872336272725e-05	2.59
6	87957610	87957759	peak_2850	150	-	2.44	1.2022644346174132e-05	0.0002691534803926	2.44
6	87820044	87820105	peak_2849	62	-	1.51	0.0006309573444801	0.0112201845430196	1.51
6	84553572	84553961	peak_2833	390	-	42.8	2.5118864315095823e-11	8.709635899560795e-10	42.8
6	85046285	85046465	peak_2834	181	-	1.43	8.317637711026709e-05	0.0016982436524617	1.43
6	85110727	85111025	peak_2835	299	-	6.85	9.999999999999999e-194	9.999999999999999e-192	6.85
6	87675562	87675713	peak_2845	152	-	9.35	0.0128824955169313	0.5915616341754739	9.35
6	85192186	85192337	peak_2836	152	-	12.0	0.0028840315031266	0.1538154640303035	12.0
6	85317677	85317917	peak_2838	241	-	2.93	7.943282347242789e-24	3.9810717055349856e-22	2.93
6	85318065	85318245	peak_2839	181	-	2.41	5.62341325190349e-07	1.4125375446227557e-05	2.41
6	85324797	85325157	peak_2840	361	-	4.18	6.309573444801943e-25	3.16227766016838e-23	4.18
6	86502402	86502973	peak_2841	572	-	2.61	1e-108	1e-106	2.61
6	86657909	86658573	peak_2842	665	-	1.29	0.0002951209226666	0.0054954087385762	1.29
6	86710155	86710365	peak_2843	211	-	41.4	7.943282347242789e-35	3.981071705534986e-33	41.4
6	87957817	87958055	peak_2851	239	-	1.58	1.2589254117941713e-19	5.0118723362727155e-18	1.58
6	85313317	85313497	peak_2837	181	-	22.7	5.4954087385762485e-06	0.0001258925411794	22.7
6	87958173	87958382	peak_2852	210	-	1.31	3.981071705534986e-23	1.995262314968883e-21	1.31
6	88480650	88480771	peak_2854	122	-	1.53	0.0269153480392691	0.3741105882720533	1.53
6	94260178	94260299	peak_2870	122	-	10.7	0.0061659500186148	0.3040885025676279	10.7
6	92166330	92166391	peak_2869	62	-	1.35	0.0199526231496888	0.2798981319634362	1.35
6	92165041	92165102	peak_2868	62	-	2.26	0.0125892541179416	0.1862087136662867	2.26
6	91476782	91477022	peak_2866	241	-	2.58	3.1622776601683798e-12	1e-10	2.58
6	91450377	91450528	peak_2865	152	-	6.18	1.2589254117941662e-14	5.011872336272716e-13	6.18
6	90639665	90639785	peak_2863	121	-	3.71	0.0002630267991895	0.0050118723362727	3.71
6	90636637	90636787	peak_2862	151	-	9.35	0.0128824955169313	0.5915616341754739	9.35
6	89296286	89296347	peak_2860	62	-	1.9	0.0026915348039269	0.0446683592150963	1.9
6	89296077	89296197	peak_2859	121	-	2.9	5.888436553555884e-05	0.0012022644346174	2.9
6	97285001	97285597	peak_2873	597	-	10.7	0.0007585775750291	0.0134896288259165	10.7
6	89294701	89294851	peak_2858	151	-	5.34	0.0102329299228075	0.1517050367459337	5.34
6	83747835	83748074	peak_2831	240	-	6.15	4.265795188015926e-06	9.772372209558112e-05	6.15
6	100264266	100264327	peak_2875	62	-	3.41	0.0007762471166286	0.0138038426460288	3.41
6	97182244	97182608	peak_2872	365	-	1.4	0.0017378008287493	0.0295120922666638	1.4
6	88826743	88826923	peak_2856	181	-	7.57	0.0001230268770812	0.002454708915685	7.57
6	88481609	88481759	peak_2855	151	-	3.84	3.311311214825908e-07	8.51138038202376e-06	3.84
6	88274842	88274902	peak_2853	61	-	9.35	0.0128824955169313	0.5915616341754739	9.35
6	83345473	83345714	peak_2830	242	-	2.61	7.943282347242789e-25	3.981071705534986e-23	2.61
6	67511763	67511943	peak_2811	181	-	3.41	0.0006456542290346	0.0117489755493952	3.41
6	54484760	54484941	peak_2800	182	-	5.34	0.0026915348039269	0.0436515832240165	5.34
6	52200738	52200799	peak_2799	62	-	3.63	0.0016595869074375	0.0275422870333816	3.63
6	52192578	52192819	peak_2798	242	-	13.4	8.709635899560815e-08	2.2908676527677747e-06	13.4
6	52140283	52140343	peak_2796	61	-	7.35	0.002454708915685	0.0407380277804112	7.35
6	52135059	52135119	peak_2795	61	-	9.35	0.0128824955169313	0.5915616341754739	9.35
6	51443609	51444017	peak_2794	409	-	1.25	1.9952623149688664e-51	1.584893192461124e-49	1.25
6	56754717	56754926	peak_2802	210	-	29.4	6.309573444801943e-19	2.511886431509572e-17	29.4
6	48041123	48041363	peak_2788	241	-	15.5	7.943282347242791e-61	6.309573444801891e-59	15.5
6	48020860	48021100	peak_2787	241	-	3.06	1e-13	3.9810717055349695e-12	3.06
6	100641495	100642364	peak_2876	870	-	2.03	0.0050118723362727	0.0776247116628691	2.03
6	50542562	50543429	peak_2792	868	-	1.17	0.0003388441561392	0.0063095734448019	1.17
6	56755968	56756118	peak_2803	151	-	2.19	0.0022387211385683	0.0371535229097172	2.19
6	57729999	57730089	peak_2804	91	-	1.64	0.0007943282347242	0.0141253754462275	1.64
6	57730747	57730958	peak_2805	212	-	3.77	3.162277660168379e-13	1e-11	3.77
6	83287452	83288292	peak_2827	841	-	1.3	2.3442288153199176e-10	7.244359600749891e-09	1.3
6	83133168	83133349	peak_2826	182	-	2.78	0.001949844599758	0.0323593656929628	2.78
6	83099157	83099335	peak_2825	179	-	5.68	7.943282347242823e-13	2.5118864315095823e-11	5.68
6	83098154	83098451	peak_2824	298	-	18.7	3.98107170553492e-75	3.98107170553492e-73	18.7
6	83030812	83031026	peak_2823	215	-	8.4	1.3803842646028866e-10	4.265795188015934e-09	8.4
6	83008034	83008244	peak_2822	211	-	16.0	1.8197008586099826e-08	5.011872336272725e-07	16.0
6	82629734	82629884	peak_2821	151	-	1.58	0.0004365158322401	0.0081283051616409	1.58
6	72592681	72592891	peak_2820	211	-	1.7	1.9952623149688833e-24	1e-22	1.7
6	72588636	72588756	peak_2819	121	-	1.9	0.0002754228703338	0.0053703179637025	1.9
6	72416480	72416541	peak_2818	62	-	2.94	0.0323593656929628	0.4335108783875289	2.94
6	72367537	72367686	peak_2817	150	-	2.79	1.3182567385564074e-05	0.0002884031503126	2.79
6	72365287	72365525	peak_2816	239	-	3.77	1.2589254117941711e-62	1.0000000000000001e-60	3.77
6	72338496	72339317	peak_2815	822	-	1.61	0.0019952623149688	0.0331131121482591	1.61
6	72338159	72338304	peak_2814	146	-	1.55	0.0194984459975804	0.2779713267759288	1.55
6	70743422	70743603	peak_2812	182	-	32.1	3.9810717055349695e-12	1.2589254117941662e-10	32.1
6	67014032	67014390	peak_2810	359	-	2.32	1e-118	1e-116	2.32
6	67012377	67012616	peak_2809	240	-	1.41	6.309573444801891e-50	5.0118723362727553e-48	1.41
6	58883477	58883658	peak_2807	182	-	12.0	1e-08	2.818382931264455e-07	12.0
6	57731076	57731317	peak_2806	242	-	3.81	2.511886431509613e-89	3.1622776601683795e-87	3.81
6	83339954	83340105	peak_2829	152	-	8.02	3.235936569296281e-06	7.585775750291836e-05	8.02
6	108084315	108084555	peak_2877	241	-	4.68	1e-146	1e-143	4.68
6	146455491	146456009	peak_2955	519	-	1.69	9.999999999999999e-27	5.011872336272715e-25	1.69
6	137489210	137489271	peak_2948	62	-	2.9	0.0208929613085403	0.2958012466551545	2.9
6	136794931	136794992	peak_2947	62	-	1.21	0.0081283051616409	0.123594743344451	1.21
6	135692837	135693287	peak_2946	451	-	21.4	1.2022644346174132e-05	0.0002691534803926	21.4
6	134693060	134693270	peak_2945	211	-	29.4	1.9952623149688666e-45	1.2589254117941714e-43	29.4
6	131365022	131365380	peak_2944	359	-	3.56	5.011872336272756e-33	3.162277660168379e-31	3.56
6	131353092	131353272	peak_2942	181	-	1.74	1.5135612484362072e-07	3.890451449942805e-06	1.74
6	142441317	142441406	peak_2949	90	-	9.35	0.0002884031503126	0.0053703179637025	9.35
6	127940450	127940749	peak_2937	300	-	4.45	1.5848931924611106e-16	6.309573444801943e-15	4.45
6	127939613	127939823	peak_2936	211	-	2.92	4.570881896148752e-09	1.2882495516931348e-07	2.92
6	127106411	127106622	peak_2935	212	-	4.41	7.762471166286913e-08	2.0892961308540407e-06	4.41
6	127102304	127102455	peak_2934	152	-	8.69	0.0005888436553555	0.010715193052376	8.69
6	126902693	126903377	peak_2933	685	-	1.82	1.6595869074375596e-06	3.9810717055349695e-05	1.82
6	125289798	125289858	peak_2932	61	-	1.55	0.0002344228815319	0.0044668359215096	1.55
6	125283533	125283860	peak_2931	328	-	12.0	0.0	0.0	12.0
6	144944835	144945016	peak_2951	182	-	16.0	0.0002818382931264	0.0053703179637025	16.0
6	145165260	145165560	peak_2952	301	-	2.69	5.011872336272715e-20	1.9952623149688832e-18	2.69
6	128390578	128391140	peak_8138	563	-	8.46	3.0199517204020192e-05	0.0006456542290346	8.46
6	128387124	128387305	peak_8137	182	-	4.21	7.079457843841374e-08	1.8620871366628656e-06	4.21
6	116603252	116603433	peak_8136	182	-	3.31	6.30957344480193e-08	1.6595869074375596e-06	3.31
6	87768910	87769001	peak_8134	92	-	2.67	0.000812830516164	0.0141253754462275	2.67
6	87766282	87766343	peak_8133	62	-	9.35	0.0128824955169313	0.5915616341754739	9.35
6	82720279	82720947	peak_8131	669	-	1.4	7.079457843841373e-05	0.0014454397707459	1.4
6	82713550	82713791	peak_8130	242	-	2.6	7.943282347242789e-21	3.162277660168379e-19	2.6
6	82703864	82704105	peak_8128	242	-	14.8	5.0118723362727553e-48	3.1622776601683797e-46	14.8
6	82703504	82703565	peak_8127	62	-	1.44	0.0316227766016837	0.4325138310350087	1.44
6	58883465	58884031	peak_8126	567	-	20.7	6.025595860743568e-10	1.8197008586099826e-08	20.7
6	136785241	136785449	peak_8125	209	+	1.65	3.9810717055349695e-11	1.1748975549395303e-09	1.65
6	117901784	117902051	peak_8124	268	+	2.64	1e-185	1e-183	2.64
6	29909910	29909971	peak_8123	62	+	3.79	0.0023988329190194	0.038904514499428	3.79
6	148797584	148797645	peak_2957	62	-	10.7	0.0061659500186148	0.3040885025676279	10.7
6	148732695	148732875	peak_2956	181	-	24.7	5.011872336272715e-12	1.6595869074375631e-10	24.7
6	145807922	145807983	peak_2954	62	-	2.14	0.0002187761623949	0.0042657951880159	2.14
6	145807533	145807803	peak_2953	271	-	2.14	3.1622776601683793e-16	1.2589254117941662e-14	2.14
6	125142211	125142541	peak_2928	331	-	5.34	8.51138038202376e-06	0.0001949844599758	5.34
6	112597079	112597199	peak_2878	121	-	16.0	0.0002818382931264	0.0053703179637025	16.0
6	125139577	125139921	peak_2927	345	-	1.86	3.1622776601683794e-27	1.584893192461111e-25	1.86
6	124936370	124936769	peak_2925	400	-	44.1	3.16227766016838e-22	1.2589254117941711e-20	44.1
6	119927220	119927509	peak_2899	290	-	2.01	1.2589254117941665e-13	3.9810717055349695e-12	2.01
6	119903327	119903417	peak_2898	91	-	1.89	0.0295120922666638	0.3999447497610974	1.89
6	119902008	119902369	peak_2897	362	-	3.24	6.309573444801891e-98	7.943282347242918e-96	3.24
6	119901319	119901469	peak_2896	151	-	3.93	1.0000000000000001e-28	5.011872336272714e-27	3.93
6	119423315	119423495	peak_2895	181	-	7.13	0.0002511886431509	0.0047863009232263	7.13
6	118360581	118360731	peak_2891	151	-	1.89	8.51138038202376e-06	0.0001949844599758	1.89
6	120911664	120911924	peak_2900	261	-	2.83	3.981071705534969e-06	9.120108393559096e-05	2.83
6	115932100	115932280	peak_2888	181	-	2.67	0.0006760829753919	0.0120226443461741	2.67
6	115826101	115826162	peak_2887	62	-	3.34	4.3651583224016566e-05	0.0009120108393559	3.34
6	113707363	113707856	peak_2886	494	-	2.19	3.162277660168379e-26	1.5848931924611108e-24	2.19
6	113316346	113316490	peak_2884	145	-	12.0	0.0028840315031266	0.1538154640303035	12.0
6	113146218	113146729	peak_2883	512	-	17.4	0.0001288249551693	0.0025703957827688	17.4
6	112696159	112696310	peak_2880	152	-	14.7	0.0006165950018614	0.0112201845430196	14.7
6	120936762	120936942	peak_2902	181	-	33.4	8.511380382023759e-09	2.39883291901949e-07	33.4
6	124806326	124806447	peak_2923	122	-	2.56	0.002454708915685	0.0407380277804112	2.56
6	124792071	124792341	peak_2922	271	-	9.35	5.011872336272715e-09	1.4125375446227557e-07	9.35
6	124791019	124791199	peak_2921	181	-	1.44	1.9952623149688787e-06	4.786300923226381e-05	1.44
6	124789406	124789754	peak_2920	349	-	1.09	0.0002691534803926	0.0052480746024977	1.09
6	124737797	124737977	peak_2919	181	-	6.95	1.949844599758045e-06	4.677351412871981e-05	6.95
6	124733396	124733487	peak_2918	92	-	3.47	0.0093325430079699	0.1402813704561958	3.47
6	124726297	124726766	peak_2917	470	-	1.3	5.888436553555884e-10	1.7378008287493763e-08	1.3
6	124724692	124724813	peak_2916	122	-	2.03	2.454708915685029e-07	6.30957344480193e-06	2.03
6	124720773	124721722	peak_2915	950	-	17.4	0.0001288249551693	0.0025703957827688	17.4
6	124719924	124720228	peak_2914	305	-	3.76	1.2589254117941713e-21	5.011872336272715e-20	3.76
6	124726297	124726766	peak_2913	470	-	1.3	5.888436553555884e-10	1.7378008287493763e-08	1.3
6	124724693	124724813	peak_2912	121	-	2.03	3.548133892335753e-06	8.128305161640995e-05	2.03
6	124720799	124721717	peak_2911	919	-	17.4	0.0001288249551693	0.0025703957827688	17.4
6	124719920	124720254	peak_2910	335	-	3.7	1.2589254117941713e-19	5.0118723362727155e-18	3.7
6	124688844	124689141	peak_2909	298	-	14.7	1.2589254117941714e-31	7.943282347242789e-30	14.7
6	124427676	124428372	peak_2908	697	-	13.4	0.0013489628825916	0.0229086765276777	13.4
6	124408466	124408617	peak_2907	152	-	17.4	0.0001288249551693	0.0025703957827688	17.4
6	124391391	124391937	peak_2906	547	-	10.7	0.0061659500186148	0.3040885025676279	10.7
6	122302507	122302627	peak_2905	121	-	1.63	0.0001071519305237	0.0021379620895022	1.63
6	122295526	122295587	peak_2904	62	-	2.43	0.0004265795188015	0.0079432823472428	2.43
6	42646614	42646675	peak_2780	62	-	2.48	0.0371535229097172	0.4943106869868354	2.48
6	39499803	39500043	peak_2778	241	-	3.08	3.388441561392028e-07	8.51138038202376e-06	3.08
6	71261705	71261795	peak_2643	91	+	1.97	1.122018454301963e-05	0.0002511886431509	1.97
6	71248660	71248810	peak_2642	151	+	7.13	0.0002344228815319	0.0045708818961487	7.13
6	69493322	69493468	peak_2641	147	+	13.4	0.0013489628825916	0.0229086765276777	13.4
6	67248870	67249132	peak_2639	263	+	1.33	1e-116	1e-113	1.33
6	66995402	66995522	peak_2638	121	+	2.61	0.0001621810097358	0.0031622776601683	2.61
6	66873670	66873940	peak_2637	271	+	34.7	3.8018939632056126e-09	1.0715193052376073e-07	34.7
6	66873380	66873581	peak_2636	202	+	2.04	8.709635899560815e-08	2.2908676527677747e-06	2.04
6	56850407	56850467	peak_2634	61	+	1.3	0.0057543993733715	0.0912010839355909	1.3
6	56734289	56734409	peak_2631	121	+	2.29	0.0087096358995608	0.1306170888131841	2.29
6	54480182	54480423	peak_2627	242	+	40.1	1.4125375446227556e-10	4.365158322401665e-09	40.1
6	54479523	54479584	peak_2626	62	+	9.35	0.0128824955169313	0.5915616341754739	9.35
6	53657926	53658197	peak_2625	272	+	17.5	2.511886431509613e-68	2.511886431509613e-66	17.5
6	52710252	52710313	peak_2624	62	+	1.13	7.943282347242822e-05	0.0015848931924611	1.13
6	47941282	47941343	peak_2623	62	+	10.7	0.0061659500186148	0.3040885025676279	10.7
6	43266104	43266164	peak_2621	61	+	13.4	0.0013489628825916	0.0229086765276777	13.4
6	43250480	43250541	peak_2620	62	+	10.7	1.2882495516931322e-10	3.981071705534969e-09	10.7
6	72336417	72336477	peak_2647	61	+	5.01	0.0014125375446227	0.0239883291901948	5.01
6	87898520	87898580	peak_2670	61	+	1.72	0.0037153522909717	0.0588843655355589	1.72
6	87885883	87886658	peak_2669	776	+	2.13	1.584893192461114e-05	0.0003467368504525	2.13
6	86342627	86343597	peak_2666	971	+	1.66	5.370317963702533e-07	1.3489628825916531e-05	1.66
6	85564572	85564933	peak_2663	362	+	37.4	5.011872336272756e-58	5.011872336272756e-56	37.4
6	85445277	85445427	peak_2662	151	+	10.0	5.011872336272714e-14	1.9952623149688827e-12	10.0
6	85442978	85443633	peak_2661	656	+	1.23	1.2589254117941662e-16	5.0118723362727146e-15	1.23
6	83318990	83319080	peak_2658	91	+	5.34	0.0007585775750291	0.0134896288259165	5.34
6	83318211	83318421	peak_2657	211	+	2.31	2.4547089156850336e-10	7.4131024130091625e-09	2.31
6	83172043	83172937	peak_2656	895	+	1.49	5.011872336272714e-26	2.5118864315095718e-24	1.49
6	83167462	83168045	peak_2655	584	+	2.63	1e-148	1e-146	2.63
6	83166562	83167077	peak_2654	516	+	3.1	1e-194	9.999999999999999e-192	3.1
6	83166133	83166224	peak_2653	92	+	1.77	0.0006165950018614	0.0112201845430196	1.77
6	83125106	83125167	peak_2652	62	+	10.7	0.0061659500186148	0.3040885025676279	10.7
6	83094623	83094684	peak_2650	62	+	2.19	0.0275422870333816	0.3793149849736819	2.19
6	83092506	83092716	peak_2649	211	+	3.15	0.0001230268770812	0.002454708915685	3.15
6	72332459	72333133	peak_2646	675	+	10.7	0.0061659500186148	0.3040885025676279	10.7
6	43249823	43250392	peak_2619	570	+	4.79	9.999999999999999e-191	1.0000000000000001e-187	4.79
6	42328248	42328631	peak_2617	384	+	3.23	1.9952623149688665e-56	1.584893192461124e-54	3.23
6	28426189	28426601	peak_2588	413	+	126.0	3.162277660168379e-57	2.5118864315095717e-55	126.0
6	21727227	21727378	peak_2587	152	+	14.7	0.0006165950018614	0.0112201845430196	14.7
6	17660729	17660820	peak_2585	92	+	1.74	0.0001995262314968	0.0038018939632056	1.74
[truncated: 3,769 more rows]
